# Supplementary material for: Autoregulation of GPCR signalling through the third intracellular loop
Source: Nature. 2023 Mar 8;615(7953):734–41. doi: 10.1038/s41586-023-05789-z (PMC10033409; doi:10.1038/s41586-023-05789-z)
Supplement: Supplementary file 3 — Source Data Figs. 1–5 and Source Data Extended Data Figs. 3–9 [file 41586_2023_5789_MOESM3_ESM.xlsx]

## Sheet: Figure 1B
	N	1	2	3	4	5
Sample	Condition	Lifetime (ns)
Donor-only sample (tau donor)	Buffer	2.47311	2.54168	2.51918	2.46282	2.4226
	Isoproterenol	2.49389	2.54475	2.55312	2.44071	2.40694
	Isoproterenol+Nb6B9	2.4718	2.55184	2.44362	2.4183	2.37483
	Isoproterenol+Gs-peptide	2.42608	2.52759	2.49831	2.44896	2.41476
FRET sample (tau FRET)	Buffer	2.46114	2.49796	2.50907	2.44972	2.40074
	Isoproterenol	2.38624	2.43936	2.44619	2.35569	2.35174
	Isoproterenol+Nb6B9	2.41815	2.50355	2.45979	2.4159	2.36997
	Isoproterenol+Gs-peptide	2.39875	2.51299	2.49242	2.4524	2.39284
		FRET Efficiency
	Buffer	0.00483972	0.0172033	0.00401538	0.00531935	0.00902631
	Isoproterenol	0.0431681	0.0414165	0.0418812	0.0348334	0.0229365
	Isoproterenol+Nb6B9	0.0217053	0.0189212	-0.00661877	0.000992894	0.00204595
	Isoproterenol+Gs-peptide	0.0112652	0.00577527	0.00235425	-0.00140433	0.0090796

## Sheet: Figure 2C
0	1	2a	2b	3
51.733	44.1265	37.0654	27.0376	17.7263
8.9103	16.1312	22.6539	21.9957	18.5529
8.87377	16.1976	23.201	22.8372	19.1819
9.41034	16.23	22.6698	23.5746	20.5813
9.40303	16.751	24.1948	23.4139	19.858
8.57356	17.1486	24.2698	22.0088	20.0493
8.42483	16.2807	23.4883	22.1742	17.7553
8.07215	15.4017	22.3687	22.3866	20.4007
9.16388	15.824	22.33	23.1891	22.5679
8.63298	15.8942	22.5278	22.3257	21.3638
9.37781	14.2878	20.9021	22.4724	20.4147
10.0862	13.0442	18.6778	20.7753	20.4509
9.70616	12.2629	19.903	22.1416	20.7105
10.3657	13.4572	20.1858	23.1056	21.7589
12.1177	14.4629	21.2455	23.9002	22.4455
9.47187	14.7476	20.0456	23.7946	22.5558
9.74433	14.1404	20.2369	21.395	20.9583
9.91334	13.2097	19.5663	19.7524	18.4914
9.43091	13.3491	19.6162	21.725	19.6882
10.3602	13.2592	19.9223	23.0571	21.2141
8.83908	13.1033	19.9011	20.6584	17.6106
10.3574	13.22	19.398	21.6201	21.544
11.3303	13.1403	19.7262	20.467	20.6571
10.1101	14.0824	20.2033	21.6091	19.9597
10.1604	13.9399	20.7476	21.6417	18.8033
10.9731	12.9997	19.1248	20.8555	20.569
9.50283	12.3325	19.7544	22.5477	19.2616
9.66498	11.4547	19.5412	22.4826	19.7384
9.74515	11.6359	19.2223	22.9401	19.7278
11.3933	13.1155	20.1597	23.5232	21.2213
9.78181	12.8495	20.0086	23.246	19.445
10.1092	12.5664	20.1652	23.3244	19.6504
10.4944	12.4789	20.2798	23.3806	21.0336
10.2513	13.0003	19.9087	23.1015	20.5602
10.2156	12.5498	19.8827	23.1148	19.8363
9.56415	12.5726	19.4442	22.7945	20.4728
11.1331	11.6922	19.7819	22.7734	20.8648
10.5721	12.3741	20.4205	22.4417	19.4543
10.688	11.1604	18.8154	21.9133	20.4068
10.1204	13.1643	20.5695	22.6857	19.819
10.2698	12.5112	19.8505	22.7552	19.514
10.7903	12.2804	20.0306	23.1325	19.6575
11.2829	13.7726	21.6473	23.2837	19.2705
11.1997	13.4032	20.6964	24.3647	20.1769
11.4015	14.7841	22.0863	24.396	22.2448
9.88489	14.0685	19.9101	21.6927	18.9898
10.1026	13.783	19.5678	22.1262	20.5789
10.6692	13.8476	20.1671	22.3501	19.7055
9.97283	13.7974	19.8171	21.5568	19.6418
10.0971	14.4357	20.9687	21.3574	18.7343
10.3832	13.9151	21.0884	21.8488	20.2226
9.90827	14.0779	21.2136	22.4498	19.849
9.64128	13.6279	18.9616	21.1326	20.6628
9.82129	15.3783	19.8509	19.8135	17.3241
9.30767	14.5681	18.7671	19.6153	17.6753
9.32631	14.1912	19.1733	19.1416	17.6601
9.30464	14.7619	21.4447	22.0799	17.403
9.17433	14.1297	19.7973	20.4132	16.6977
8.982	14.5657	19.5178	19.3494	16.7982
9.08256	14.2627	20.7034	22.223	17.7812
9.29518	14.3314	21.3015	22.5653	19.3597
8.83875	14.1075	21.4435	22.7512	17.548
9.26529	14.0143	21.3312	22.1921	18.0563
8.64185	13.8318	20.3371	21.8677	18.0286
9.0582	13.692	20.9746	22.4148	17.8339
8.72392	14.0701	20.6181	21.7598	17.0738
8.89139	13.8131	20.0974	21.5688	17.4039
9.15062	14.9796	21.4732	22.1715	17.5959
9.28635	13.901	20.5698	22.4822	18.2278
8.93039	14.1129	21.1134	21.8232	18.6323
9.27215	14.2795	21.467	23.4144	18.6955
8.93553	14.0016	20.1566	22.0438	18.2189
9.22453	15.2882	21.3643	22.6712	17.4813
9.96864	15.1266	21.9758	22.1809	17.1569
9.21792	14.3083	21.4716	21.7795	17.0773
9.05133	13.7653	20.7654	19.8419	15.8817
9.34255	14.3892	21.1717	22.9831	17.8719
9.01146	15.3706	22.1151	21.9343	17.0965
9.17092	14.7669	21.3566	21.3604	16.578
9.11853	14.989	21.1739	21.6085	17.4657
8.95079	14.8387	21.2775	21.2429	17.0705
9.74918	15.2847	22.1739	23.7175	19.4056
8.84473	13.8232	20.2888	21.4178	18.1845
8.89794	14.5221	21.3365	21.5483	16.8985
9.62228	14.1227	19.9692	21.4401	16.8796
8.87975	13.9058	21.0653	22.13	17.8626
9.59528	14.6432	21.7906	22.3837	18.1946
9.36986	14.8662	21.9741	22.1335	17.8458
9.10538	14.9977	22.2146	22.5427	16.8481
9.50921	14.338	21.2486	22.8859	18.0544
10.0172	15.4636	22.8474	24.4872	18.7671
8.93436	14.1225	21.4913	22.5675	17.75
9.58203	15.5984	22.5071	23.259	18.1449
9.10488	15.7918	22.4357	22.9038	17.3741
9.40456	15.274	22.5883	23.7038	18.0682
9.41509	15.7794	23.3456	23.7139	18.1476
9.44239	14.8328	21.8768	23.2269	18.9224
8.95834	15.0243	21.8757	21.9318	16.9012
8.93629	14.1937	21.5156	21.76	17.1593
9.13753	14.6181	21.3502	21.4522	17.1541
8.85968	14.9138	21.9266	22.2861	17.5162
8.69108	15.083	21.9935	22.5518	17.0293
9.05905	14.7026	21.3705	22.1022	16.2147
8.79205	14.1328	20.6238	21.3392	17.1108
9.18237	15.5056	22.5338	23.1419	17.6276
9.01882	15.0013	21.41	21.9378	18.0817
8.74147	14.1754	20.5311	21.4826	17.2621
8.90981	13.9224	20.8145	21.9215	17.4651
9.25331	14.2808	21.5276	22.1552	18.2445
9.23031	14.0447	20.957	22.6209	17.8558
8.50144	14.14	21.0602	22.037	17.6397
9.16122	14.2159	20.7273	21.8417	17.495
8.73012	13.8593	20.4959	22.6289	18.0084
10.8744	10.1748	16.9778	16.0834	19.7094
11.0836	10.5575	17.3347	15.5665	18.7441
12.4699	10.8352	17.4237	15.724	19.2268
11.2132	10.6129	17.2558	16.5735	20.1237
11.4714	11.1098	17.7113	15.8479	19.564
12.0061	10.3535	17.5763	15.2124	18.6925
11.1993	10.6976	17.6848	15.9549	19.1682
11.2352	10.5754	16.831	15.1381	18.6139
10.9964	11.0274	17.6735	16.0305	19.6077
10.626	10.6687	17.4653	17.6489	20.9615
11.1444	11.3235	18.3255	17.2434	21.1154
11.7491	11.157	18.2239	17.0495	20.418
10.7448	9.88291	16.2624	18.0758	21.0075
11.9579	14.4462	18.8968	17.5506	22.0675
11.7353	12.4984	17.2126	16.0131	19.7322
10.6813	11.2498	17.4955	18.6856	21.8632
11.1165	10.3841	15.5719	14.3029	17.477
11.6943	11.4481	16.8045	14.3126	17.7005
11.309	11.7592	17.1122	16.1609	20.1551
11.2217	10.6413	16.8086	17.1064	20.4187
11.2526	10.9535	17.5259	18.0382	22.055
11.1919	11.3314	18.2216	15.722	19.7085
10.9048	10.8696	17.3613	16.1869	20.7534
10.5165	10.859	17.5548	17.0218	21.1312
10.5256	10.3003	17.0718	16.2496	20.7324
11.2355	11.3525	17.6126	17.7304	21.6081
10.913	10.3798	17.6882	16.6465	20.8685
10.798	10.778	17.4654	17.9732	21.1054
10.8551	10.9405	18.0492	17.3056	21.5543
10.8578	11.1666	17.823	17.9645	21.5636
10.6027	11.0533	17.3342	16.9619	20.8973
10.5608	11.5248	17.2603	16.6541	20.6136
10.6613	10.6111	16.4265	16.8305	20.8116
11.1311	12.3034	17.6423	17.152	21.2062
10.6169	11.8178	16.1162	15.8426	19.709
11.3676	10.4048	15.2757	16.0724	18.685
10.6882	10.3086	14.8485	16.0729	18.9239
10.5353	10.4684	15.8132	18.0695	20.0067
10.8562	10.9068	16.1903	16.4495	19.0402
10.6043	10.641	15.2699	15.005	18.0124
10.7372	11.3437	16.8849	16.9864	19.5685
10.5902	11.6671	16.1942	16.4522	19.0646
10.9267	10.6359	15.4649	18.2169	19.0474
10.4351	11.2844	15.7848	18.8677	19.5814
10.4908	12.5106	17.397	20.3003	21.4962
10.7645	11.6027	17.2491	20.7336	20.7756
11.4601	12.8011	18.8516	22.2908	21.6442
10.784	13.5769	19.3413	21.7496	21.5391
11.0816	12.3294	18.6901	21.0288	20.3453
9.78799	11.3044	18.2569	21.7508	20.4142
10.137	12.7867	20.2127	22.3176	21.5787
8.53456	12.3051	18.4884	21.4212	20.3159
8.40835	12.0131	18.4393	21.6859	19.1689
8.24662	11.8801	18.0455	20.751	19.0518
8.10456	11.5503	17.7159	20.3021	18.8445
8.24903	12.0581	17.967	21.7579	20.3138
8.00834	12.0729	17.677	19.6569	18.0733
8.12641	11.4719	17.2968	21.3503	19.4915
7.87151	10.2845	15.9188	19.4316	18.2543
7.85263	10.33	16.5638	20.116	18.3994
8.38461	11.2824	16.9903	21.0635	19.3302
8.83662	13.2031	19.3343	22.7387	19.8244
8.77559	12.1459	17.2314	21.556	19.8182
8.58189	12.4645	18.9558	19.7761	18.233
8.70015	12.8972	18.5733	21.4137	19.8521
8.23314	12.0801	18.2464	21.0193	19.1253
9.25559	13.9513	19.6253	21.6119	19.8916
8.94727	12.3604	18.7697	21.7017	19.8494
8.34662	9.95793	17.457	20.693	18.5518
8.28902	10.0172	17.4001	20.0945	18.3495
8.03086	10.2443	17.1872	20.6307	18.3738
7.82159	10.3054	17.6924	20.6084	18.5616
7.65911	10.096	17.3804	19.9416	18.1069
8.19025	10.2081	17.6454	19.6793	18.5585
8.03822	10.3242	17.6661	20.0589	18.571
7.60555	10.0915	17.3875	20.6448	18.0982
8.01779	10.1561	17.7946	20.4439	18.6937
8.31634	10.0563	17.5218	19.9712	18.3285
8.78405	10.284	18.0006	21.8313	19.1078
8.65886	10.4145	17.7193	21.4856	19.3579
8.13613	10.3336	17.4737	20.4883	18.4908
8.05824	10.0432	17.4333	19.9404	18.4029
8.49912	10.5283	17.8752	21.2216	19.2861
8.16108	10.3929	17.4559	20.4182	18.2905
8.05072	10.1659	17.1512	19.8325	18.5098
8.42556	10.4716	17.7435	21.1726	19.2858
8.3604	10.5706	17.5374	21.1283	18.8246
7.78382	9.92776	16.9877	19.0281	17.8043
7.80358	9.62466	17.1797	20.9031	18.6843
8.57747	10.3236	18.3709	21.6019	19.7278
8.82335	10.733	18.1076	22.0351	19.7303
8.10473	10.0718	17.4549	19.9554	18.6927
8.25301	10.7924	17.7797	19.9303	18.4422
7.9266	10.523	17.2947	19.3888	17.537
7.37402	9.60252	16.4404	19.7728	17.3527
7.77771	9.61607	16.8814	18.5583	17.6215
8.14279	10.9238	17.7817	20.5606	19.565
8.21022	10.0472	16.2893	21.0593	18.9136
7.75084	10.1047	16.2905	21.8965	19.1651
7.82552	9.83304	16.0266	21.4075	18.2242
8.12714	10.1692	16.947	21.1659	18.9554
8.30271	10.6962	17.2787	21.7466	19.8726
8.06755	10.1601	16.4911	21.4663	18.8906
7.63098	10.2762	16.9173	21.0211	18.6102
8.50189	10.5841	16.8977	21.361	18.8397
8.85413	10.6518	17.2872	22.3071	20.0118
8.26123	10.5697	17.3776	20.816	18.9192
8.11189	10.4207	16.7657	21.2182	18.9182
8.51677	10.7171	16.4613	21.9062	19.5103
7.50809	10.107	16.4167	21.2194	18.9301
7.69267	10.1266	17.0946	19.3043	17.4879
8.13227	9.51963	16.4315	19.3551	17.6214
8.3999	10.9882	18.221	22.1956	19.7783
8.23733	10.1626	17.0265	20.8841	18.0608
8.3541	10.8051	18.2944	22.2091	19.4034
7.94059	9.81582	16.5302	19.5167	17.7731
7.96893	9.44711	17.4148	20.4384	18.731
8.22706	10.7359	17.7734	21.0888	18.9286
8.72883	10.9781	18.4113	20.2036	18.7777
8.61979	10.6539	18.0889	21.0327	18.6101
8.15939	9.87348	17.6631	20.7268	18.4851
8.72152	10.8819	17.9887	19.4973	17.8097
8.03534	10.2614	17.1794	20.0294	17.7222
7.94331	10.378	17.5957	20.0239	17.8947
8.46706	10.1012	17.5731	21.3702	19.7109
8.19724	10.8347	18.0638	20.9823	18.9614
8.57956	10.3116	17.4596	20.3587	18.5749
8.05929	10.2168	17.3274	20.9687	18.0665
8.57577	10.5943	17.8243	20.7305	19.289
8.19444	10.7262	17.9133	21.299	19.2238
8.31028	10.8293	17.303	20.3658	18.5868
8.30282	10.1971	17.6165	19.8103	19.1904
7.93122	9.93597	16.5861	18.588	17.4275
7.74284	9.90915	16.639	19.2954	17.8647
7.53567	10.0035	16.6999	20.4478	18.8012
7.90272	9.99362	17.3561	20.1408	18.5675
8.42848	10.4149	16.9708	20.0693	18.6233
8.24918	10.2872	17.4069	20.7593	19.6901
8.29707	10.0884	17.2567	20.3551	18.6508
8.38981	10.6092	17.7088	21.1179	18.9723
8.38477	10.3474	17.5371	20.4016	18.7364
8.29766	10.3416	17.5204	20.0582	18.1166
8.20415	9.59271	17.2794	19.3252	18.1937
8.34503	9.75549	16.6857	20.7341	18.4251
7.94794	9.81047	17.0795	19.555	17.5587
8.07504	9.57851	17.247	20.0987	18.002
7.97927	10.0385	17.37	19.9929	18.2863
8.47181	10.0828	17.5598	21.1245	18.2972
8.13453	12.1262	17.7966	22.3852	18.5597
8.03729	12.8623	18.4398	22.5576	19.4925
8.21136	13.3443	19.9113	23.3833	19.3684
9.2268	15.0944	20.6618	23.0794	19.6926
10.9905	14.6445	21.1886	22.9966	20.7047
9.69652	13.381	20.4658	22.2411	18.6795
9.97554	12.9848	19.3566	21.4104	18.67
9.9468	13.9851	20.4544	22.7989	19.1358
9.54131	13.7903	19.774	22.0463	18.5336
9.12702	13.3018	18.9675	21.8192	17.9298
10.4584	13.9529	20.5293	22.6141	18.9923
10.0004	13.3109	19.9212	22.9438	19.8308
9.53022	14.0602	20.0907	23.2645	19.2467
10.324	13.3518	20.0851	23.0663	20.336
9.95744	14.8086	21.103	24.6134	21.479
10.159	12.1904	19.6241	21.1538	18.6357
10.0949	14.5295	21.6789	25.3503	21.7943
9.97361	14.4804	21.1594	24.5638	22.3518
9.83417	13.9428	20.9596	21.8937	19.6757
10.9646	15.3379	21.8348	24.0349	20.3677
10.7501	14.7204	21.0766	22.7233	20.1154
9.98263	13.8571	20.589	22.4847	18.0931
10.5576	13.7677	20.8787	23.6091	20.7989
10.425	14.5883	22.0189	24.5135	20.4528
10.3253	13.3818	20.2976	21.2634	19.7517
10.3383	14.4835	21.2265	23.3931	21.3384
10.1296	15.9816	23.2963	23.9583	21.4016
9.83924	14.9824	22.4068	24.1743	19.6006
11.0277	16.5643	23.3944	24.7309	21.4886
10.2255	14.3892	21.0544	22.0095	21.4362
10.854	16.3663	22.0905	25.1814	23.5885
10.288	15.4161	22.2523	25.1657	23.0562
10.5997	14.8233	21.8972	25.4702	24.5815
10.0887	14.5631	22.2093	23.5965	22.1053
9.98956	14.7837	22.0249	26.1799	23.2021
10.2614	15.1667	22.5273	25.6255	23.2306
10.9344	16.1663	22.8048	25.669	23.0506
11.5063	17.2655	24.5256	27.0224	24.8079
10.149	15.4693	22.5129	26.1397	24.2042
10.5186	14.8998	21.3699	24.2998	23.5727
9.88775	15.1279	22.3354	24.3339	22.5926
10.674	15.6408	22.6096	26.0206	23.5041
10.227	14.5282	21.3737	25.4946	23.1042
11.4661	16.1378	23.5424	25.5412	24.0552
11.8049	16.1367	23.1391	24.6356	21.0606
10.7813	16.0913	23.1513	25.1386	20.1455
9.73405	13.6295	21.4304	23.993	19.6455
10.6275	14.8127	21.4582	21.9139	18.7179
9.52654	13.8386	20.9154	22.5313	19.3736
10.9068	13.4122	21.2022	23.7839	21.2389
10.5494	13.6868	21.5308	24.358	20.8094
10.8077	15.2507	23.0556	25.6637	22.1334
9.95548	13.0684	20.6039	24.583	21.9206
11.0275	15.0162	21.6973	26.2991	23.346
10.7578	17.8143	25.1739	26.6634	25.0855
9.19384	14.4846	22.2906	22.9127	21.6962
9.67856	14.8252	21.7972	22.7576	22.3744
9.01699	14.632	22.0448	24.2671	21.8992
8.59644	14.181	18.9943	21.8892	20.1016
8.64832	14.608	18.3726	22.6487	21.0756
8.79657	14.5896	19.5299	22.947	20.9301
8.20141	14.5074	19.4491	21.4257	19.0597
8.83964	15.9435	21.76	22.0069	18.2994
8.9103	16.1312	22.6539	21.9957	18.5529
13.5961	16.8683	15.0028	13.9446	20.9506
10.2681	12.2585	18.1057	18.2816	20.9472
9.83398	11.2669	17.8753	17.7637	21.3346
9.86833	11.1503	17.666	17.2568	20.9168
10.305	10.9984	17.5919	18.3181	21.9775
9.50135	10.9827	18.7078	16.9242	18.2529
10.1579	11.2004	17.7338	15.803	18.0613
10.3064	11.0726	17.8978	16.4379	18.4006
10.0019	11.3757	18.724	17.7601	18.168
9.74584	11.5704	18.4682	16.7846	17.3215
10.5191	11.4139	19.6649	18.6982	18.2175
10.7548	11.5303	19.2797	17.9576	17.9777
10.2846	11.431	19.4385	18.3959	17.3686
10.2117	12.3795	19.3401	18.3034	20.345
10.2191	11.2652	18.544	17.9656	20.6868
9.76715	11.3441	18.8152	17.9084	20.6373
9.8809	11.1918	18.7851	18.0335	20.2521
10.9646	11.8494	19.0364	16.6692	19.8818
10.5275	11.4602	17.4046	15.5242	20.0966
11.1839	14.0565	19.3441	17.7099	21.0209
10.5984	14.7942	16.7802	14.7807	20.9102
11.4733	15.345	18.7942	15.6353	20.6882
12.6435	16.8922	17.3092	15.4759	21.6818
13.5109	15.4153	15.1172	14.7275	21.274
13.6274	16.2309	16.8689	15.4418	21.4064
15.2717	18.5302	17.4235	15.8281	22.0935
13.6914	17.1106	13.8936	12.5143	19.3409
13.8516	17.3216	17.2185	15.8155	22.3918
15.9717	19.4122	18.7103	16.5862	22.9673
12.531	16.0275	18.7132	16.3362	21.7555
12.2778	14.207	18.0924	16.2909	20.8558
11.0161	12.6401	19.4125	18.9366	21.2204
11.7427	12.3121	18.9084	18.207	21.6744
14.2795	14.1213	21.1211	21.1441	22.7014
8.73012	13.8593	20.4959	22.6289	18.0084
9.56416	14.5581	21.4782	23.2376	17.7955
8.77019	13.9222	20.4628	22.9949	18.9613
9.30288	15.1341	22.2877	22.262	17.9369
8.36447	14.5186	21.0024	22.3052	17.6407
8.96415	14.259	21.2475	21.9772	16.5914
9.33475	15.0037	22.2112	23.3646	18.8199
9.46273	14.3079	21.2692	22.3546	17.815
8.9013	14.8719	21.2765	22.0161	17.2125
9.65042	14.569	21.0353	22.8253	17.9488
8.81717	14.2142	21.0069	22.4072	17.5201
8.96551	14.2398	20.9272	22.3309	17.1601
8.78283	14.4524	21.2847	22.6782	17.4135
9.67688	14.6158	21.6025	22.4095	18.5368
9.12597	14.5561	21.5135	22.8621	17.9055
8.66439	13.876	20.4076	21.9427	17.5674
8.79935	14.4375	21.7542	21.9273	17.1669
8.73872	14.2293	21.1316	22.1222	17.598
9.09321	14.47	21.3176	22.0947	16.6981
8.97674	14.1895	21.5664	22.1936	17.1839
9.20136	14.3981	21.5917	22.4036	17.4677
8.97021	14.434	21.9919	23.2891	17.9413
8.99945	14.0349	20.8419	22.0423	17.3067
9.13071	13.8345	21.0013	22.6071	18.1588
8.89983	14.1697	21.0094	21.4109	17.3835
7.07705	12.8524	18.8334	19.0991	16.9565
9.32696	12.6266	17.2934	15.3684	20.2272
10.5748	12.8184	19.388	17.38	21.0884
15.8428	17.7569	24.1563	20.3482	23.6623
16.3829	18.8517	24.4335	20.4623	23.8004
14.8137	17.1892	22.8908	19.5797	22.8373
10.35	12.0296	16.9906	18.6048	17.9696
11.9633	13.2955	18.0055	18.4148	19.1202
8.83737	13.1211	19.6701	18.1205	14.7258
10.5599	11.3087	19.0655	19.2541	16.7174
9.6557	13.7362	20.5904	19.4064	16.0166
8.59928	9.73791	15.3692	16.9671	15.2201
8.87321	9.42087	16.0195	16.4652	15.081
9.76186	11.7125	19.6094	18.3049	16.4605
9.02088	13.5805	20.7535	18.5909	15.4322
9.9912	15.9811	22.7314	18.3125	14.8847
8.90785	13.2433	20.9327	17.618	14.7386
9.67698	16.2831	21.4472	16.7101	13.4819
9.50946	15.0027	21.7194	18.6714	15.1419
9.64895	14.5343	21.5694	17.5105	14.5898
9.34334	14.0817	20.8494	17.9621	14.6674
9.20593	14.4561	21.35	18.8025	15.1281
10.1513	15.31	22.1084	19.2773	15.8328
9.18837	13.9392	21.3931	18.3831	14.4453
8.81129	14.1267	21.3896	19.3853	15.0726
8.75527	13.2631	20.8216	18.8507	14.627
9.1601	13.5791	21.0322	19.2466	14.8577
8.9339	13.3781	21.164	19.8093	15.511
9.24226	13.4948	20.7723	19.4287	15.7047
9.66321	14.8191	21.5847	20.3224	16.0311
8.37601	12.384	19.3428	17.625	14.4638
8.96833	13.138	20.099	18.8816	15.3033
9.15189	15.0797	21.405	19.852	15.176
9.48224	14.7365	21.6726	19.7462	15.124
9.42504	14.1864	21.0127	19.6432	15.5368
8.86076	13.3224	20.5711	19.2773	15.3283
9.5186	13.4106	20.6256	19.5723	15.7772
8.88052	13.5214	20.4909	18.7154	14.4461
9.44785	13.1558	20.6725	19.446	15.4507
8.79459	12.9934	20.6317	19.9911	15.5943
8.82934	13.1138	20.4519	19.1173	15.0064
8.84732	13.2205	20.724	19.5283	15.7928
9.25385	13.4043	20.4023	20.1338	16.1315
8.85866	12.5929	20.3773	19.3611	15.3225
9.44875	10.9697	19.0561	17.7787	15.4846
9.24847	10.0512	17.7534	17.2628	15.2076
9.5515	9.4108	17.6141	17.8169	15.6911
9.14579	9.63691	17.331	17.1543	14.9445
9.85631	10.663	18.6632	17.2401	14.8373
9.20001	9.52491	16.4552	16.2604	14.9068
9.30848	9.33676	17.4068	17.2286	15.2779
9.2105	10.6707	17.9339	18.5576	16.2032
9.02601	9.92224	16.3003	17.1797	15.872
8.98126	9.95798	17.7224	18.1554	15.7343
9.31113	10.4019	17.8133	18.1457	16.3235
9.62715	10.5033	18.086	18.7279	16.6804
9.46114	10.4953	18.5461	18.4112	16.5008
9.4506	11.601	18.7386	18.0228	15.7647
9.02211	10.8734	18.1291	17.2702	15.6749
9.85439	11.611	19.26	19.5004	17.3811
8.61121	10.1048	17.0597	17.009	15.5341
9.10066	10.5518	18.093	17.4111	15.1984
9.23841	11.0352	18.0441	17.3223	15.4332
9.13893	10.7383	17.9435	17.7235	15.5627
9.53724	10.8293	18.6192	18.1311	16.5638
9.74113	10.6299	18.4119	18.7997	17.4608
9.43539	11.0188	19.5733	19.8752	16.9933
9.66538	10.4504	18.2464	17.8439	16.5678
9.23952	10.1146	17.985	18.1948	15.9302
8.88412	10.0763	17.7787	18.1856	16.3176
8.92497	10.1713	17.1468	16.2965	15.6687
9.57463	11.1373	19.1831	18.4734	16.6859
10.3542	11.4403	19.5707	18.3511	16.855
10.916	11.1731	19.4379	17.8024	17.4861
10.5968	10.2632	18.2565	17.187	16.6171
10.7443	10.4991	18.3705	17.3935	16.6186
10.9839	10.1686	18.1194	17.2304	16.5754
10.5492	10.4305	18.2411	16.9565	16.1208
10.2018	11.0839	18.3036	18.3712	17.1482
10.4997	11.0909	18.8446	18.0031	17.2488
10.5297	11.1494	18.7334	17.93	16.6441
10.6106	11.1603	18.8474	18.809	17.5837
10.1544	10.5891	18.2992	18.5417	17.4156
10.365	11.0413	18.6643	19.4018	17.1247
10.4637	10.9609	18.8445	19.4327	17.4825
10.6808	12.2467	20.2834	20.8572	17.9434
10.2587	10.4575	17.8958	17.9671	16.9405
10.5872	10.8772	18.5698	18.0136	16.7724
10.5681	10.9682	19.0511	17.8241	17.1202
10.2858	11.774	19.0282	18.7901	17.1677
9.9288	11.9212	19.9553	18.3006	16.5836
10.2674	11.7988	19.5672	19.2139	16.9231
9.58525	11.2761	18.6775	17.4384	15.9423
10.2407	12.1943	19.8205	18.9402	16.5899
10.5143	11.3111	19.226	18.2624	17.1127
10.2895	12.0628	19.1581	20.0669	17.5721
10.3822	11.3595	19.289	18.8887	17.253
10.5484	12.0704	20.2265	19.5647	17.2678
10.4325	11.9033	19.7039	18.7904	17.0513
11.6538	11.9582	19.7736	17.813	17.7653
11.293	12.4316	20.6672	19.0576	17.203
10.2471	11.6208	19.4041	18.9406	16.8899
10.1357	11.9195	18.6602	19.9137	16.9237
10.7187	11.6309	19.653	17.9584	17.7235
10.7518	11.0248	18.7883	18.1506	17.2845
10.754	11.1886	18.9763	18.4287	16.6555
10.6733	10.8298	18.3679	17.4899	16.9259
11.3481	10.6919	18.4913	17.6771	17.1671
11.32	10.7001	18.0719	18.0571	17.9912
10.4346	10.3607	18.3469	17.2292	16.0885
10.9352	10.0639	17.6267	16.7832	16.6868
10.9849	11.1644	18.5807	18.1632	17.6845
10.7525	11.4141	19.2064	18.2672	17.0166
10.8644	10.353	17.7992	18.053	17.165
10.8317	11.1506	18.6857	18.3528	17.1743
10.5407	10.5069	18.2505	19.017	17.6435
10.6547	10.1514	17.2149	17.1833	17.0596
10.8624	10.2092	18.4215	17.4927	16.996
11.4381	10.0379	17.5416	17.6465	17.5113
11.1851	10.3781	17.9924	17.8577	17.3168
10.6225	9.73127	17.8632	17.1223	16.1499
10.314	11.0677	18.8619	18.3572	16.3228
11.2896	10.6634	18.4504	17.9168	17.5144
11.351	10.6985	18.5409	18.0677	17.3264
10.4838	11.8386	19.6124	18.8425	17.5128
11.6575	10.9738	19.0577	18.0878	17.7312
10.3568	10.7309	18.7272	17.8554	16.3673
9.96548	11.9452	19.8441	18.1311	16.1118
10.3285	10.9662	18.8712	17.8325	16.6875
10.0318	11.321	19.1985	17.7013	16.3894
10.3183	12.0598	19.8781	18.2946	16.7859
10.1567	11.7156	19.9363	18.0333	16.5901
10.7245	10.6672	18.2624	17.503	16.507
10.2702	12.231	19.5833	18.9373	16.9051
10.4851	11.505	19.7183	18.1118	17.0808
10.3118	11.7254	19.5861	18.1267	17.0796
9.93291	11.7019	19.3023	18.4101	16.9274
10.0957	12.2512	19.2155	19.1999	17.0303
10.0215	11.2207	18.801	17.5422	16.5125
10.4933	12.2794	19.8043	19.1978	17.4651
10.2803	11.7461	19.7068	18.7088	16.7883
10.4237	11.9441	19.4381	19.3259	17.1749
10.2687	11.3918	19.6392	18.2871	16.3015
10.6423	11.4573	19.4015	18.1363	16.579
11.6192	12.8449	20.6286	20.6508	18.5324
10.7322	11.818	19.7346	18.8203	17.1318
11.2648	12.2163	20.2988	18.4654	17.5063
9.63259	11.5769	19.8667	17.0457	15.5572
10.4432	11.7377	19.9226	17.135	16.2725
9.93655	12.1313	20.2186	17.6871	16.2526
10.3119	12.4794	20.9295	19.2077	16.3211
10.6637	11.8329	20.5698	18.4235	16.5799
10.2588	12.0096	20.7686	18.5097	16.2205
10.3906	13.4367	21.3039	18.6484	16.6266
10.4026	12.7493	19.6795	19.142	16.5848
10.4105	12.8999	20.6301	18.8677	16.6651
10.5395	12.9598	20.7306	20.0658	16.9344
10.6603	10.3211	19.1657	19.0496	16.7685
11.1974	10.2761	19.0919	20.4215	16.776
11.54	9.93417	18.2852	18.9582	17.323
10.2348	9.40588	16.6353	16.364	15.2883
9.86005	9.29289	16.3467	16.3508	16.4329
10.0615	10.6524	17.0422	15.9519	16.2109
9.99506	9.79459	15.5247	15.1687	16.0784
9.85733	9.71917	16.2805	16.397	15.327
10.1077	10.8622	16.8181	15.1877	15.2373
9.42377	10.1061	16.3641	15.8293	14.5634
9.55596	9.78091	16.2585	16.2281	14.5043
10.1045	9.2084	15.6466	15.0018	14.0549
10.5469	9.67431	15.5501	15.4159	14.1409
10.3207	8.44651	15.03	15.5527	14.6325
10.6756	8.7287	16.2623	15.8223	14.8157
10.4913	8.53347	16.0184	15.7604	15.1366
10.0786	8.26342	15.7426	14.9269	13.9613
10.2471	8.51223	16.0994	15.6405	14.5866
10.012	8.24903	16.5722	15.4603	14.4221
9.75961	8.83875	16.3686	15.3757	14.0723
10.4431	9.47977	15.7181	15.5672	14.7188
10.2827	8.94721	15.879	15.9745	14.8648
10.1549	9.21772	16.1316	16.062	14.8798
10.0201	8.59815	12.9539	13.2894	14.2746
10.3112	9.57577	15.0106	15.4919	14.7362
9.90137	9.62394	15.8084	15.4795	14.5563
10.3876	9.08824	15.5673	15.5949	15.0856
10.165	8.62017	14.9299	15.6691	14.8852
10.0368	9.39299	15.5937	16.3809	15.3149
9.61404	9.19197	16.0211	14.609	14.0842
9.8276	9.53007	15.2982	15.1946	15.0692
9.97773	8.93364	14.657	15.1542	14.8671
10.1426	9.31043	15.2465	15.5546	15.0074
10.5451	9.93872	15.5712	16.1419	15.7675
10.2132	9.49893	15.1316	15.3781	15.8867
10.0577	9.26025	15.4376	15.6517	15.0656
9.9526	8.94234	15.2083	15.6457	14.9306
10.2229	9.48662	14.7217	15.1154	15.14
10.2162	9.35044	14.9661	15.4513	15.212
10.1093	9.47575	15.8803	16.398	15.0539
10.2682	9.03381	14.7385	14.8922	15.3548
9.97046	9.03405	14.4581	14.2964	15.1709
9.94502	9.37083	15.3499	15.359	14.6153
10.5798	9.47497	14.9396	15.2291	15.3207
10.9889	8.89015	12.0982	15.7802	16.1717
10.8886	9.20917	12.8449	16.8694	16.1387
10.1361	9.01341	13.1078	16.8612	15.5851
10.2644	9.60448	14.5904	18.0367	16.1219
10.3369	9.30796	14.2528	16.2541	16.6353
10.4975	9.18476	14.1111	16.9403	16.0915
10.0212	10.137	15.3769	17.7845	16.0443
11.0398	9.31965	15.3564	18.6122	17.1211
10.084	8.8177	14.6668	16.555	14.9539
10.7275	9.63518	14.551	17.0136	16.318
11.5015	11.1152	16.6291	17.5184	17.1495
9.9113	9.54439	16.8741	15.7608	14.8635
10.009	8.79511	15.0065	14.9286	14.7752
9.89942	9.05549	15.0057	15.7808	15.5412
10.0161	9.42254	16.3491	16.7739	16.2343
10.1324	9.64339	17.0958	17.5274	16.3036
10.5914	11.2261	18.5071	17.6555	16.8151
10.2891	10.2956	17.4716	15.7744	15.7167
10.3745	10.1643	17.6502	17.1618	16.3594
9.71266	8.89031	14.721	15.5423	15.8623
10.2357	9.44372	15.5514	16.3391	16.1098
9.9762	9.94383	17.7307	16.6495	15.96
10.7772	10.6041	16.7113	17.5651	15.977
10.0865	9.90608	16.6784	17.0977	15.9986
9.98229	9.47547	15.8212	16.1611	15.6425
11.2925	11.1275	16.978	16.9514	16.6786
11.3027	10.4315	16.0264	16.0787	16.831
10.7645	9.83458	16.392	16.5135	16.415
10.4179	10.5571	16.2018	18.0269	16.5467
12.1508	13.3955	21.1522	21.1209	18.576
13.974	13.569	21.0771	22.0442	20.4751
14.8241	15.4537	22.5035	22.4702	21.2668
14.1062	14.6573	21.0169	20.7213	20.4224
13.8659	12.6085	17.9853	19.5548	19.9357
14.8946	9.52765	12.3881	16.2088	18.8696
14.0165	11.3662	17.6752	19.0166	20.0361
14.3566	11.4312	18.8208	20.4902	19.6967
13.8234	10.4531	17.1886	19.0855	19.2691
14.4544	10.8807	16.7676	19.8348	18.6188
14.7237	11.0643	17.1766	20.3305	19.8634
15.337	11.9307	17.4274	20.7352	20.0076
14.7259	11.0908	17.2871	20.2705	20.0177
15.1354	10.7393	15.8348	18.6655	19.6925
14.1888	9.83883	15.5325	19.1386	19.2356
15.0054	10.0346	15.3106	19.9801	19.4914
14.8287	10.7878	16.8341	20.8272	19.986
14.9949	10.9072	17.1033	19.962	19.9928
14.8922	10.9441	15.4835	19.4581	20.3525
14.6784	10.5749	16.1293	19.6346	19.5016
15.4716	11.499	17.6059	22.0273	21.6636
14.9148	9.88685	15.7851	19.3004	19.4483
15.6442	10.9808	16.829	20.3125	21.553
15.2146	9.74209	14.1524	18.0863	19.3377
14.6528	9.71762	15.7372	18.8457	19.2006
15.5788	11.3256	14.7363	18.905	20.0633
16.1281	10.2496	14.9581	19.9309	23.0246
15.4432	9.99284	15.5009	21.3965	22.7952
14.4628	9.64682	15.3435	22.2763	20.9415
14.5148	9.60755	9.38918	16.9382	17.5717
14.7967	10.1119	10.2683	17.3903	17.9736
13.8443	10.0053	9.50173	16.5169	17.1999
13.4571	9.24905	11.1843	17.2543	18.0179
14.2505	8.72854	11.9129	18.0021	18.0059
18.2261	15.3344	15.7526	22.2714	23.6997
16.2205	11.8742	11.4668	19.1407	20.8217
14.6286	10.5081	9.44359	16.5484	18.2464
14.0769	10.0372	10.6697	18.0179	18.234
15.7988	12.879	12.4856	19.4959	20.6242
13.6425	10.5434	11.1932	17.8427	18.3081
14.745	11.6889	12.8882	19.3523	19.5341
15.5584	13.5182	10.5075	17.3983	19.061
15.0583	11.7158	10.287	17.5801	18.8503
15.4435	12.1629	9.9623	17.373	19.2157
13.4365	10.6105	8.70763	15.4859	17.3001
13.9782	10.0599	10.4185	17.6947	18.5197
15.6834	12.4934	10.0089	17.6305	19.3427
15.4048	9.58472	9.88539	17.7192	18.1332
15.6607	11.2484	13.0639	20.6216	20.1639
14.3473	9.4783	10.9962	18.9371	18.3068
15.2869	10.825	11.3798	18.6012	19.4671
15.1529	10.4843	12.5123	20.1165	20.025
14.9157	9.55552	10.7504	18.3214	20.2909
15.6562	9.60183	11.01	18.4109	20.2724
14.7272	9.89096	10.3809	18.1365	20.0256
15.2883	9.19914	10.9706	18.7445	19.7816
15.5627	9.77345	11.9839	19.5288	19.4114
14.9154	9.12315	12.0479	19.6641	19.3426
14.8251	9.11295	11.9962	20.5435	20.0462
14.4182	8.5039	12.3507	20.5522	19.6047
13.6889	9.29759	10.9384	18.8719	18.3467
15.177	8.93426	12.3791	21.0366	20.3262
15.9138	10.2938	13.0221	21.4961	21.2872
15.1967	8.64839	13.1329	21.6587	19.5274
15.1196	8.5568	12.5996	20.9304	19.8792
16.4793	10.69	12.8724	21.1281	20.7916
14.7716	10.0323	14.0399	22.4862	20.4201
15.5315	9.67811	11.7323	20.4219	19.4313
16.046	9.62422	12.7975	21.512	20.6584
15.3314	8.53754	12.3602	20.2886	20.2382
14.8299	8.48024	10.8845	19.1346	18.4844
14.7965	8.59402	11.2938	19.2544	20.0557
13.5819	8.17905	11.3224	19.8697	19.92
15.08	8.82061	12.5775	20.9459	22.4837
13.3066	7.94899	11.131	19.1934	20.017
14.4847	8.46807	12.5729	20.8638	20.8056
14.3582	8.94643	12.0309	20.0976	20.2859
13.3501	7.95642	12.1973	20.0408	18.9226
14.4353	8.21387	13.1684	21.6732	18.652
14.3644	8.65581	11.1479	19.2024	18.3656
13.5287	8.27176	11.8376	19.7199	18.4252
13.4003	8.19612	12.3836	20.394	18.7448
14.0574	7.99554	12.0036	20.1611	18.6737
13.7784	8.42615	11.591	19.2125	18.2137
14.7693	8.57702	12.4263	20.0366	20.358
13.899	8.22856	11.2571	19.4458	18.858
14.1804	8.79752	11.4914	19.7782	20.0397
13.6037	8.965	10.5767	18.3995	18.4679
14.0342	9.21838	10.2611	17.8341	18.4559
13.7722	8.14016	11.8839	19.6525	18.5066
13.8966	8.67603	11.3976	19.6216	18.5746
14.0645	9.05703	10.4519	17.9415	20.3378
14.0681	8.536	11.6103	19.4296	20.1863
13.6157	8.06987	11.1201	18.695	19.8444
14.7942	8.62065	12.8588	20.4444	21.3138
13.8565	8.6804	10.8841	19.375	20.9093
14.3739	10.4197	11.3712	19.0919	21.0325
13.4737	9.97201	10.9243	18.7007	19.2674
13.1272	9.29147	11.5549	19.2159	19.3133
14.7708	10.17	11.6369	19.7776	20.1222
14.7528	10.0409	12.6735	21.2966	22.5037
14.9288	10.9425	11.6453	20.2779	21.9733
14.3426	10.5262	12.0819	20.2589	22.2076
14.7109	10.3432	12.0134	20.1585	20.8226
13.8248	8.85344	10.9828	18.5264	20.2313
15.152	10.3189	11.6025	19.9874	22.747
13.8697	8.91243	11.2668	19.1752	20.5917
15.8871	9.23992	12.4158	20.1678	22.3946
14.6464	8.70371	11.3805	19.7182	22.0499
14.7086	8.67483	10.9004	18.3815	21.0029
16.2383	9.45175	11.6606	20.231	24.8052
16.3596	9.13918	11.6201	17.5954	22.1618
16.5384	10.1668	11.5709	18.1876	22.2913
16.7505	10.1263	11.8707	18.3315	23.3708
15.2639	8.8721	11.4018	16.7288	21.4769
15.0306	9.01702	11.5646	16.0027	20.6879
15.6343	9.81584	11.837	17.6215	21.9628
15.9795	9.57575	10.1039	15.7426	20.7182
15.4567	10.1445	11.1321	15.7777	20.4141
15.246	9.39593	10.4322	15.2946	21.062
15.4632	8.90126	10.9864	15.2849	21.2557
15.1156	9.41066	10.7143	15.1005	21.6914
14.6158	9.07818	10.205	14.6109	20.6538
15.2485	9.45842	11.1584	16.7372	21.8324
15.3188	8.78151	11.8606	16.4575	21.3071
15.9463	8.51077	11.7056	15.9008	21.2259
15.3282	8.46698	10.9861	14.4947	20.0189
15.0823	8.34302	11.3888	14.3634	20.1911
14.7917	8.6103	10.8724	13.3438	19.5182
15.8034	9.02554	11.5689	13.4526	19.722
15.4534	8.9702	11.8299	14.2808	19.4122
14.9478	8.55869	12.3429	15.5078	18.0086
15.5908	8.94062	13.2373	16.5601	19.1588
16.0262	8.71295	12.1904	15.8125	19.3888
15.9355	8.38439	12.696	15.6531	18.3957
15.899	8.74676	12.1744	16.176	18.8202
15.5945	8.50041	13.4005	16.0352	18.6492
15.4314	8.87709	12.2731	15.0354	19.325
15.3375	8.50511	12.9433	15.8238	18.2982
15.3992	8.76371	13.5752	16.147	19.3999
15.397	8.74569	13.2555	14.7737	18.6424
14.875	8.66565	13.4362	14.1137	19.0115
15.4618	8.79265	11.7847	15.0517	19.0361
15.1791	9.01799	11.6566	14.3406	19.2703
16.0565	9.45385	15.3818	15.8926	18.4207
15.6214	8.61173	14.8493	17.0423	19.319
15.7212	8.76224	12.88	16.1191	19.3031
15.8767	8.37862	11.4386	14.9733	18.9611
15.2158	8.72249	15.3578	16.4273	18.0857
15.1276	9.28372	14.507	14.9674	18.824
15.7021	9.28704	14.0186	16.4674	20.2075
15.5185	9.09894	15.0439	15.5835	19.4485
16.1915	8.72835	14.1417	15.4423	19.4865
15.5593	8.79211	15.1679	17.7566	18.6506
14.1071	7.23653	13.9662	16.7841	17.9451
15.401	8.51712	14.0776	17.2257	18.5265
15.9201	8.69578	14.2086	17.4388	19.4013
15.2141	8.34247	12.6679	14.6444	18.0024
14.6609	7.63688	11.8856	13.597	17.3746
14.2488	7.02089	12.6158	13.0332	17.2515
14.6241	7.37417	12.6962	14.2271	17.8226
14.0399	6.89196	12.7787	14.8816	18.2075
14.3176	7.90447	13.2394	15.7297	18.0637
15.5977	8.33799	13.4898	15.3488	18.1648
15.0428	7.71686	11.8642	14.8983	18.4055
14.3775	7.06899	12.264	13.6064	17.1533
14.2834	7.04145	11.271	12.9032	17.097
13.7488	7.74125	11.0032	12.2414	17.6245
12.992	7.40793	10.6548	12.2496	16.8215
13.8309	7.4643	12.7676	15.0573	17.3402
13.5627	7.3507	12.1759	12.6799	16.4145
13.4303	7.15151	11.8396	11.2766	17.2965
13.7564	6.88545	11.8893	11.551	17.0394
13.5364	7.43643	11.9185	11.3451	16.6355
13.3256	7.29943	11.9769	11.1304	16.7951
13.1815	7.14212	12.254	11.4477	16.6172
12.059	6.99483	11.9159	10.869	16.817
12.3803	6.87922	11.9179	11.7248	16.5807
11.7804	7.20379	11.5251	10.6699	16.5069
12.2874	7.21952	12.0765	11.2522	17.0898
11.8484	7.33509	11.6869	10.5157	16.6439
11.9977	6.95771	11.8711	11.0239	16.1458
11.9918	6.98758	11.2612	11.2278	16.6745
12.3877	7.26607	12.1904	11.8538	17.0338
12.4602	7.48225	11.9256	10.6966	16.6829
11.8397	7.02304	13.1988	12.7923	16.9608
12.412	7.08948	11.8955	11.4656	16.5837
11.5632	6.53608	11.1065	10.6469	15.967
11.9109	7.41472	11.9477	10.0482	16.1788
12.0857	7.04611	11.6423	10.562	16.0622
11.9566	7.84258	12.2573	11.2952	16.376
11.7308	7.00882	11.5875	10.2704	15.8321
12.0357	7.51935	12.0139	10.9936	16.0883
11.1263	7.32343	11.7881	11.2657	15.9179
11.6563	10.1142	15.4017	12.3962	16.742
10.932	10.4909	15.0506	11.8082	16.0609
11.4596	10.6507	13.8724	12.5134	16.5074
11.3172	10.1432	15.6912	13.6242	16.3237
11.865	10.7059	15.614	12.5143	17.4452
12.3716	11.0755	14.555	11.3736	17.1754
12.2303	10.4121	13.6493	10.821	16.7987
12.0341	10.0194	13.138	10.6569	16.3507
12.5675	11.1189	13.1174	11.2299	17.9169
11.9778	7.44211	11.317	11.5153	16.3937
11.967	7.73233	10.9872	10.3658	16.2248
12.4015	8.06107	12.1979	11.5917	16.7312
11.4374	7.06895	11.5402	11.4566	15.9514
11.2419	7.41249	10.9912	11.0542	15.8146
10.9321	7.59811	12.3618	11.8254	16.2679
11.6328	7.67507	11.9649	11.5922	16.5803
11.9825	8.04379	11.7354	11.6714	16.7012
11.6664	8.31769	11.1362	10.7315	16.358
11.6346	7.87723	13.2031	11.6012	16.4245
11.2623	7.25611	11.2817	10.4413	15.8607
11.7236	7.30516	11.7496	12.1246	17.1369
11.7743	7.30851	10.8892	11.0094	16.2571
11.4932	7.45715	11.2322	11.1669	16.0463
11.8646	6.89887	11.1465	12.1552	16.4904
11.8023	6.9832	11.1991	11.8103	17.4197
11.8391	7.7801	12.2251	12.0021	17.1332
11.2154	7.17841	11.6045	11.8456	16.3853
11.4706	7.16351	11.0438	11.6121	15.7735
11.1965	7.77112	11.5469	11.1648	16.3664
11.9167	7.48478	10.9675	10.8443	16.3674
12.0221	7.84267	11.6855	11.9366	16.7495
11.941	7.23778	12.2309	11.8692	17.285
11.9117	7.23914	11.8551	11.9054	17.1491
11.7155	8.02499	11.196	10.9265	16.0077
12.0202	7.71771	11.352	10.9538	16.686
12.3497	8.24133	12.7806	13.2749	17.3413
12.0409	7.51736	11.8851	12.5316	16.325
12.4246	7.84251	12.7516	12.0564	17.445
12.8183	7.73296	12.4769	12.3053	17.3293
12.8057	7.73244	12.6763	11.8859	16.8051
13.1308	7.47532	12.1419	12.3865	17.6457
11.9822	8.16909	10.7218	10.912	16.7723
12.3442	8.38864	11.6556	10.9834	17.0515
11.9865	7.99842	10.8611	10.9355	16.5489
11.6885	8.11623	11.493	10.5749	16.3291
11.909	7.95379	11.6962	11.317	17.2093
12.4034	7.77054	11.6734	11.1881	16.8044
12.107	7.61373	12.1434	12.746	16.9666
11.8881	8.10963	11.7425	10.9386	17.0075
11.9801	8.38259	11.6931	10.6734	16.9665
12.3862	8.47216	10.5394	10.4099	16.9919
12.2033	8.4088	10.7167	10.3772	16.5764
11.8532	7.5386	10.7343	10.2889	16.1801
12.5772	7.96378	10.653	10.9703	17.0435
12.1328	7.10007	11.0184	10.4803	16.1481
12.2522	8.6157	10.5112	10.529	16.8267
12.0416	9.36194	10.924	9.95373	16.7306
12.2147	7.74016	12.9626	13.2456	16.5933
11.5091	7.27563	12.7351	12.9614	16.8878
11.5439	7.31346	8.88656	10.2882	15.8732
12.15	7.29426	11.6759	11.8315	16.785
12.4479	7.8233	11.8713	11.4058	17.3313
11.887	8.99901	13.1134	12.3283	17.0478
11.9827	9.21775	11.7625	12.2551	16.8964
14.7367	11.0946	12.8611	15.0089	20.0757
14.3133	12.7444	10.8116	13.1738	19.9413
14.7462	12.4111	8.89961	13.5317	21.2096
13.71	11.7058	8.69089	11.4596	19.7238
12.7163	11.2376	7.59799	12.1682	19.0334
14.058	12.1969	7.95339	11.9377	19.5449
14.7112	13.1761	8.34048	13.3847	20.6051
15.186	13.3807	7.77282	13.533	20.8506
14.6457	12.784	7.21095	12.9102	20.392
15.8465	13.0671	7.67188	13.7876	20.8369
15.2849	12.6254	7.43037	13.0301	20.755
14.5628	13.375	7.29586	12.9862	20.4644
14.1595	13.3531	8.00277	12.486	19.3452
16.0409	12.6488	7.25229	13.577	20.3016
14.7555	13.3961	7.47413	11.9756	18.5901
15.3677	12.6466	7.31976	12.7395	19.4957
13.0438	9.94292	7.47843	12.0103	18.2025
10.8875	8.53919	8.22278	10.8868	17.2407
11.5259	8.69004	8.2857	11.105	17.6208
11.7498	9.01161	8.53085	11.0295	17.7819
11.625	8.86169	8.60297	10.6651	17.5451
10.17	8.15183	8.55373	10.5582	16.2054
10.8744	10.1748	16.9778	16.0834	19.7094
10.6083	10.8743	17.4495	17.1561	21.1016
10.5665	10.4241	17.1238	16.7253	20.4217
11.4174	10.4082	17.2955	17.1167	20.2923
10.3497	11.2887	17.7705	15.0722	19.1565
11.1962	10.4014	17.3466	16.6046	19.9567
10.9658	10.6661	17.2152	16.8184	20.2286
11.2704	10.7783	17.9494	17.4918	20.9747
10.4973	10.7346	16.9922	16.9015	20.4521
10.6839	10.4943	16.9139	16.3252	20.0269
10.0988	10.1938	16.621	17.0308	20.7271
11.7795	10.2514	16.704	16.2028	19.941
12.7371	9.98398	16.9268	17.747	21.6694
11.7124	10.5108	17.0476	17.8536	21.6439
11.4097	10.7983	17.5881	17.8844	21.5629
11.0151	11.5209	17.6487	17.9762	21.7464
10.496	11.1503	17.361	16.9876	20.9718
10.7267	13.161	18.0625	20.0603	20.3785
11.4372	11.9195	18.083	19.7178	21.5737
11.1084	10.987	17.6542	18.8236	20.0297
10.2806	10.8694	17.1836	19.2625	21.5215
10.7216	10.5749	17.8676	20.0483	18.2563
10.5367	11.1199	18.3305	19.9781	18.6492
10.6141	10.8371	17.8282	20.807	19.7096
10.5214	12.0206	19.2056	22.9754	20.8345
10.8503	11.6135	18.4648	23.0385	20.8634
10.6823	12.0952	18.7285	22.9425	21.2486
10.9827	10.4868	17.9613	19.98	21.6653
10.5719	11.6795	19.1983	23.0271	23.2493
10.7802	10.1418	18.1318	23.1015	21.7999
10.9316	11.0671	19.485	24.982	23.5787
10.3873	11.8117	19.9067	24.015	25.8879
10.5904	10.6033	18.0889	21.2027	22.7538
10.3622	10.4949	17.4704	19.4564	21.3908
10.7654	11.1034	18.5416	19.741	20.8408
10.5962	10.9984	18.3341	22.6869	22.9028
11.2281	11.4943	19.0828	23.0133	21.2803
10.932	10.6648	18.4138	21.9787	18.5012
10.6397	11.0182	19.0216	23.7645	19.7892
10.7541	11.4081	19.087	22.5761	18.7346
11.0635	11.2977	19.2904	22.6844	18.9143
10.4208	11.4568	19.3294	22.1958	18.4192
11.8292	12.6848	20.7309	24.3438	20.5882
11.4995	13.3771	20.0545	22.7199	19.4902
12.5143	11.0985	18.5592	23.3085	20.1763
12.1621	12.4182	20.3923	22.6444	18.5058
11.0588	10.9469	19.5613	23.8531	20.1961
11.0328	10.5562	18.7118	22.2289	18.3816
11.9309	10.8943	19.0809	22.5647	18.9194
12.108	11.067	19.4614	23.7095	19.39
13.9337	11.6922	20.0621	24.6267	20.6117
13.1138	12.0841	19.4125	23.1064	19.9143
11.9986	11.1074	17.9072	21.1421	18.6538
11.4116	10.8941	17.0747	21.6786	18.2751
12.0195	12.6973	20.6648	22.9553	18.8399
12.8585	11.2473	19.2936	22.4614	18.135
12.9349	11.897	19.995	23.3601	18.494
12.6798	12.4047	20.6553	23.5799	18.9098
11.8121	10.7239	19.8265	21.7143	16.6821
11.3366	10.9774	20.3564	22.7118	17.3504
11.7659	10.7315	19.0248	22.6364	17.6002
12.219	11.5194	19.7405	21.5013	17.0567
12.2468	13.8924	21.1485	22.7271	17.1646
12.0473	13.8555	21.184	22.2438	16.922
11.3491	13.2654	20.3125	22.1676	17.2164
11.3234	15.7133	22.1421	24.2891	19.3643
9.59406	15.7545	21.1168	22.3357	17.4386
9.93686	14.5517	21.5934	23.2577	17.9889
8.79202	14.5941	20.2273	20.8116	15.8902
9.14998	14.1304	20.1374	21.6117	16.68
9.23645	14.8462	20.9911	23.1012	18.0004
9.2149	14.8632	20.9906	23.3596	18.1955
9.53106	14.1074	20.9444	22.7215	17.9389
10.0653	15.5515	21.8726	23.7289	18.5159
9.84037	14.8204	21.127	22.7732	17.5571
9.4659	15.4481	20.2615	22.1572	16.8392
9.79176	14.5539	19.7895	22.3176	17.6756
10.1372	15.5418	19.7204	22.2178	17.5199
9.55652	15.603	21.0058	23.7956	18.3963
9.69354	15.4778	20.8315	23.6521	18.2831
9.65537	14.9596	19.4654	22.5138	17.0268
10.0572	15.6779	20.0397	22.3093	16.6842
9.45886	15.1496	20.2819	22.6791	16.8213
9.98423	14.2374	20.2226	23.2121	17.8452
10.1655	15.2578	22.0191	23.8008	18.18
10.2263	16.3755	22.2026	23.4764	17.67
9.80701	15.8254	21.5806	23.1556	17.1517
10.306	17.2243	21.3836	22.3973	17.6658
10.0515	15.8946	21.7897	23.9361	18.3075
10.092	17.3144	21.7784	22.8489	17.4054
10.2832	16.1704	19.6832	23.6595	17.8561
9.69621	15.246	20.7754	23.7945	18.8894
10.3872	15.6814	20.2306	23.1897	18.7496
9.84196	15.1873	20.4609	23.308	18.2187
10.0933	15.6245	21.9804	24.1709	18.8924
9.86416	15.9616	21.6711	23.52	18.3034
10.4413	16.195	21.7005	24.1478	18.7892
9.90049	16.5615	21.7143	23.5291	17.6849
9.64853	15.5869	20.7034	22.487	17.639
9.7672	15.9633	21.1559	23.2077	17.7406
10.8877	16.9808	22.4164	22.8122	17.7466
10.7039	17.8332	22.8538	23.5412	18.4101
9.84415	15.5646	19.4097	23.908	19.2508
10.1999	16.4128	21.1917	23.1864	17.6963
9.79169	16.1182	20.9677	23.6275	18.1958
10.0197	15.8095	20.6425	23.5159	18.4969
9.34477	14.8633	20.1984	21.3644	16.7955
9.73921	15.9083	21.4292	23.8624	18.1094
9.65432	15.0808	20.3426	22.8486	17.8442
10.0068	15.7659	21.4387	23.4028	18.0508
9.47614	15.3448	20.5205	22.7884	17.5489
9.39191	15.032	19.6192	22.1785	17.1021
9.75137	15.7653	20.9206	22.0797	17.2039
10.0125	16.7509	22.4508	23.4228	18.5732
9.79787	15.09	20.7762	22.6714	17.5269
9.60559	14.7077	18.2617	21.7055	17.2903
9.98858	16.4627	18.484	21.5655	17.243
10.1481	15.8502	21.26	23.021	17.7655
9.4355	15.1578	19.3017	22.6217	17.3154
9.82636	15.8838	21.1779	24.5328	19.1204
9.28355	14.861	19.5283	23.7302	17.9839
9.74898	14.9713	19.91	23.1924	19.4223
10.1734	15.6712	22.0924	25.2245	20.0059
9.41758	14.173	20.6551	24.191	18.3637
9.31072	15.3596	21.4296	24.498	19.3899
10.0101	15.8374	21.4734	24.1749	18.0267
9.45694	14.2998	21.1311	23.0943	18.4503
9.38879	14.4885	19.2288	21.6126	18.1771
9.25481	14.5258	20.2723	22.4407	18.5303
9.69765	16.0486	21.9199	23.1119	17.5047
9.78148	14.495	19.4438	23.333	19.0244
10.1144	14.8679	18.362	23.4042	20.9752
9.64905	14.8394	18.9511	22.8732	17.8368
9.23076	13.811	20.3135	23.6439	18.7483
10.0746	16.149	22.06	24.5657	19.1329
10.0044	16.4801	22.5962	25.5483	19.5983
10.1625	15.7028	20.8047	24.3872	20.0356
9.54148	15.7453	19.49	21.5382	17.0801
9.70387	15.406	18.9814	22.1313	17.4184
9.9933	15.8871	20.9129	23.0557	18.1606
10.0896	15.9161	20.6827	23.7514	19.2615
9.24919	14.7968	20.8563	22.7679	17.1356
9.47416	15.6859	20.4758	20.9017	15.5261
9.4144	15.1127	18.212	20.0058	15.6573
10.0361	15.8024	17.6927	18.9156	16.9605
9.04418	14.0016	16.7504	17.9434	15.7361
9.63083	14.8194	17.4203	18.6642	17.622
10.1263	14.4105	16.7859	19.6899	16.7994
9.11875	15.7307	19.1724	19.3439	16.3429
10.5118	17.546	19.9498	18.0634	15.0864
13.4329	21.3841	23.5231	20.4293	17.9462
14.0738	21.7305	27.081	27.1826	21.596
15.0696	22.3982	25.5374	25.3166	21.0587
11.3587	19.5665	23.7475	22.4562	17.9501
9.47847	15.2291	21.8043	22.442	20.2151
9.18	13.0642	20.2259	20.4844	18.6393
9.11754	11.8092	17.1816	20.678	18.6628
9.22962	12.7616	19.7494	21.3452	19.4519
9.01319	12.225	18.9579	21.1791	18.7558
8.92995	11.796	18.615	20.6508	18.5155
9.07115	12.1502	19.2193	21.4769	17.1419
9.15999	10.9659	17.8075	20.6543	17.8138
8.8036	10.227	17.3699	20.0843	17.6662
8.44464	9.72884	15.199	18.1068	16.5966
9.10946	11.6393	17.8567	20.3505	17.7373
9.0075	11.7679	19.625	22.5962	21.5663
8.73094	11.0211	19.0412	20.0356	21.767
9.25088	11.4632	18.9868	22.2208	21.5834
8.97441	10.8175	17.6963	19.8736	17.7779
8.85828	11.5616	18.1435	19.6823	16.355
9.02806	11.415	17.5253	18.9656	15.3958
8.29043	11.5395	17.6683	19.1575	15.1552
8.69188	11.2226	17.7003	19.0908	15.6853
9.05207	11.8958	19.8612	19.222	16.152
8.57847	11.3886	19.3806	18.5646	15.4221
8.7272	11.8374	18.4727	19.018	15.9037
8.65176	11.2185	19.2336	17.1348	14.6596
8.33812	11.1602	18.5911	17.3458	14.9933
8.04798	10.8221	17.5233	17.2303	15.0045
8.11238	11.5102	17.9002	17.9284	14.778
8.71267	11.1333	19.1118	17.1216	15.0251
8.82035	11.2194	19.443	18.2702	15.492
8.93789	11.2701	19.1311	17.7434	15.6157
8.94277	11.6336	19.2491	17.6096	14.9358
7.96503	9.76455	17.4702	17.8896	14.7895
8.50877	11.0517	18.0218	17.3292	15.237
8.48418	11.1268	17.9085	17.8703	15.2307
8.81101	10.6588	18.2576	18.1183	15.7555
8.42977	10.8566	18.5024	17.5888	15.0832
8.29962	10.9856	17.8384	18.0162	15.5002
8.81387	11.321	18.9989	18.6544	15.5481
8.41505	11.1599	18.5502	17.5709	14.9317
8.64863	10.8153	17.9868	17.5012	15.0204
8.30397	10.979	18.5634	18.1003	15.4676
8.06114	10.7548	17.5531	16.2631	14.3861
8.82115	10.8594	18.3149	18.3172	15.5055
8.7219	11.7874	19.1809	16.9908	14.9037
8.73178	11.1353	18.6901	18.5556	15.6496
8.2873	11.418	18.6519	16.001	14.5227
8.71287	10.5173	18.3037	18.0944	16.0852
8.88583	11.8956	19.0632	17.9885	14.9945
8.44047	11.5926	18.1358	16.3912	14.7699
8.31534	11.1403	18.3138	17.4632	14.5917
8.33765	11.2606	18.4848	17.2895	15.1687
8.43757	11.1116	17.9535	17.5187	14.9597
8.96453	12.8432	19.3087	17.1175	14.9187
8.30322	11.1478	18.5754	17.3839	15.0534
9.04885	10.6795	18.9598	19.0247	15.8394
8.48628	11.0008	19.6528	18.0598	15.2252
8.01683	10.497	18.747	17.8369	14.8587
8.84297	11.4741	19.8097	17.9513	15.6932
8.8353	11.9621	20.213	17.6573	15.3608
8.12325	11.1534	19.8804	17.3466	14.7055
8.63142	11.3881	19.4121	18.7904	14.9882
9.25012	10.907	19.2707	18.305	15.7811
9.25247	10.0429	18.395	17.076	15.2468
8.65634	10.7251	19.2161	17.005	14.8111
8.35423	11.1676	18.7404	17.332	15.0435
8.27861	11.2202	18.8332	16.9145	14.3142
9.79313	11.5848	19.5288	17.8675	15.7572
9.04024	10.4276	18.275	17.2762	14.9466
8.89099	10.5526	17.9608	17.6298	15.5083
8.70992	10.8075	18.5155	17.4669	15.3804
8.95735	11.3457	18.6222	17.3031	15.0424
8.51711	10.9533	18.0334	15.8503	14.4326
9.0347	12.0099	19.2853	16.6256	14.6816
8.7663	11.0556	17.7648	16.1374	14.6303
8.35865	10.4797	17.3975	16.0773	14.9432
9.02558	11.1515	18.8195	17.2991	15.2649
8.71725	10.9321	18.8593	17.0385	15.0973
9.47344	10.3409	17.2977	16.5986	15.4295
8.94848	9.57401	16.815	16.338	15.0692
10.2044	9.67946	16.1527	17.9625	16.8093
9.52476	10.8518	17.9044	18.2184	16.1351
10.3645	11.6116	18.9165	19.09	16.978
10.9819	8.92007	16.2185	18.4675	17.7342
10.2194	9.57786	16.6181	19.8097	17.5414
10.9362	10.3409	18.8418	19.2914	17.6528
10.0481	9.12168	17.247	17.9494	16.7635
10.2071	11.604	20.5374	18.8154	17.1944
9.81477	14.8261	22.4662	19.2956	15.8017
9.63462	14.76	22.108	18.9406	15.6057
9.57991	15.6822	21.4936	19.4507	15.762
8.80607	13.2493	20.9976	18.0569	15.1343
9.60173	13.6701	20.5608	18.3112	15.7365
9.07936	13.403	19.8607	17.974	14.8049
9.00068	12.3876	18.7097	18.8574	15.2512
9.01232	14.1703	19.9726	19.6128	15.9024
9.09861	13.6444	20.0567	18.2725	15.2247
9.24991	13.0716	19.2875	19.0512	15.5745
8.83737	13.1211	19.6701	18.1205	14.7258
16.5686	14.0575	22.5222	23.7434	21.73
16.5899	15.142	22.9975	23.2386	21.1111
16.7438	13.6006	21.73	22.9949	21.0999
16.4635	14.118	22.3852	23.6114	21.1375
15.7687	14.3151	20.3212	20.9274	19.0615
15.8848	13.2722	20.3256	21.0126	19.0914
15.5231	13.0078	19.9535	20.2827	19.4237
15.3512	14.241	20.9684	20.2784	18.5256
16.2342	14.5982	21.3929	21.3844	19.8058
17.0432	13.1199	21.0695	23.0458	21.2549
16.945	14.4169	23.3589	24.0237	22.2274
17.3214	13.8829	22.8449	24.5695	22.5925
15.1085	11.4277	20.4299	22.5937	20.5742
14.5689	10.6525	19.6662	22.168	19.9479
15.1221	10.9217	19.8501	22.5051	20.661
14.0395	10.3261	19.6002	21.8508	19.5786
14.384	10.164	19.3614	22.4255	20.057
15.1536	11.3961	20.0221	22.4224	20.5585
14.6254	10.7886	19.6563	22.1069	20.0854
14.5421	10.8519	19.5447	22.2549	20.0943
14.9652	11.0134	19.9039	22.534	20.6446
16.5252	13.9708	22.7934	25.8209	22.4162
15.1441	10.6074	19.4483	21.8553	20.2209
16.4173	11.6324	20.3234	23.9731	21.873
14.8042	10.0466	18.8835	22.3506	20.4608
14.7039	10.4155	19.6269	22.1943	20.2669
14.9272	11.4595	20.0567	22.9304	20.8341
14.935	11.3488	19.7885	21.8851	19.8762
15.0845	11.2475	19.8806	22.0212	20.2121
14.7039	10.6758	19.5511	22.3516	20.5376
14.1101	11.099	20.2646	22.8923	20.0611
14.8645	10.6984	19.5505	22.6624	20.5694
14.3859	11.0119	20.0514	22.4375	20.2163
14.802	10.9302	20.0973	22.3399	20.6603
14.5056	9.00089	17.1049	21.0323	20.222
13.9607	8.57153	16.96	21.1829	19.6207
14.0455	11.9242	20.3615	22.7529	20.2324
14.3754	8.97971	16.725	20.2947	20.0697
14.5225	8.96711	17.6427	21.3059	20.5043
15.0904	11.9715	20.902	23.0869	21.54
15.3089	12.0555	21.1284	23.4296	21.4944
14.2905	11.4597	20.3282	23.0372	20.876
14.6525	10.6132	19.3987	21.9296	20.5458
14.3914	10.4425	19.2914	22.1129	20.0499
14.818	11.2196	19.7338	21.2019	19.7003
14.9777	10.0705	18.9424	22.7738	20.6118
15.1077	11.4975	20.4189	22.9638	21.0657
14.8605	8.67154	16.1957	20.1232	20.0846
13.7993	8.17961	15.9486	19.7396	18.8517
14.1844	9.36117	16.0611	20.6772	19.5974
15.2711	10.1493	17.6196	21.7118	20.8814
15.3877	12.2173	21.1922	23.9504	22.0342
15.9411	11.3629	20.4468	22.8979	21.7329
15.9115	11.0732	20.0625	23.1447	22.0891
14.6915	9.05685	17.3076	21.5305	20.559
14.8426	10.275	18.4813	21.8345	20.3189
14.3353	9.05515	17.1512	21.0869	20.0035
14.5113	8.47831	16.254	20.1781	19.9203
14.7111	8.69586	16.1892	20.2101	19.6351
14.4539	8.41915	16.0557	20.0547	19.3796
14.8159	8.25931	15.6628	19.7568	19.6148
14.6992	8.27147	15.9528	20.1755	19.657
14.9525	8.49396	15.9041	20.2621	19.8999
14.9189	8.55929	15.9622	19.8169	19.2448
14.5865	8.78135	16.777	20.8163	20.0563
14.7626	8.61769	16.2211	20.3774	19.7721
14.7068	8.48666	15.8757	19.9316	19.7714
14.2539	8.1861	15.7504	20.3989	19.6227
14.515	8.70405	16.3424	20.4973	19.8358
13.745	8.64353	16.6626	19.8471	18.5021
14.2314	8.92011	16.1272	20.0833	20.2939
14.3302	8.82541	16.4957	20.1327	19.1778
15.1368	8.58988	16.4061	20.8547	19.979
15.1805	7.97854	15.706	19.8552	19.8157
16.6564	9.99859	17.3172	21.0121	20.9229
16.0316	9.2048	16.5622	20.275	20.5951
14.8757	8.64347	16.3943	19.5033	20.0485
14.991	8.61452	16.2701	20.6562	19.8648
15.3731	9.10822	16.6144	20.6146	20.1235
15.0229	9.60714	14.9048	19.8781	19.9711
15.3688	10.1813	15.7029	20.4383	20.8109
15.4448	8.7101	16.025	20.4121	20.6265
14.886	8.9537	16.9627	20.2657	19.646
14.3222	8.52373	16.0466	19.9989	19.8082
14.141	8.51215	16.2692	20.3569	20.0368
13.7978	8.36171	16.0722	19.9924	18.9655
14.0287	9.05069	16.5007	20.4946	19.5711
14.7226	8.91565	16.578	20.7235	20.0035
14.9195	8.59015	16.5389	21.0264	20.5335
15.2147	9.18391	16.7548	21.0895	20.8016
14.9085	8.66501	16.2116	20.8612	20.2716
14.2237	8.4776	15.7259	20.3086	19.7512
14.6285	10.2834	17.1089	21.9043	21.0407
14.9347	9.72049	17.9433	21.3697	20.7108
15.1326	9.64498	17.1768	21.1488	20.6439
14.9151	9.04925	16.6368	20.7979	20.2488
15.0906	9.34883	17.1698	21.0838	20.4407
14.7562	9.57426	17.6296	22.0181	20.8074
15.3852	9.06891	16.4468	21.1139	22.52
15.4589	10.7449	19.0531	23.3195	23.1918
15.3384	10.2752	18.7118	23.0644	23.1445
15.263	9.65415	17.0847	21.5036	22.6817
15.2354	9.52388	17.2256	21.2167	22.6261
15.744	10.1678	18.2728	23.6746	23.3898
15.0804	9.10417	16.8316	21.6712	21.9187
14.8519	8.65394	16.2834	21.0887	22.152
14.9743	9.23686	16.7585	22.2612	22.581
15.3783	9.69454	17.4082	22.4568	22.9782
15.0809	9.59027	17.6859	24.0702	23.2296
15.1407	9.50359	17.7535	23.4568	23.0643
15.3526	9.79575	17.6809	24.2113	22.7212
15.7182	9.44518	16.9203	22.9606	22.0146
15.2511	8.63815	16.2793	22.5567	22.1825
15.0969	7.90852	15.2572	21.0282	20.3315
15.2285	8.55205	15.9759	21.8487	21.5718
15.9718	9.03334	16.0951	22.3234	22.9831
15.3945	9.26994	16.3476	21.8184	21.5535
15.1974	8.56286	15.5153	21.677	21.9599
14.9079	9.70528	17.7133	22.8543	22.0349
15.2273	10.6011	19.214	24.9701	24.7357
17.5936	13.1842	21.307	26.6221	26.2302
17.1138	12.4037	20.7068	26.4828	25.8315
17.7486	12.8504	21.0339	25.4075	25.1578
18.0796	13.0138	20.8559	25.8084	25.5377
16.808	12.0264	20.4618	25.2535	24.5947
17.9699	12.4575	20.3148	25.7736	25.0631
17.1937	12.7661	20.6681	25.3012	24.1182
17.3973	12.7237	19.8562	26.3385	25.2771
17.5921	13.5903	21.9374	26.5743	25.5893
19.2383	14.9094	22.7943	28.5552	27.8332
20.8979	18.8224	23.9245	29.8836	28.7403
18.7065	16.2628	23.167	28.4642	27.6007
18.0946	12.694	20.6142	26.0978	25.6443
16.9065	12.9567	20.0004	26.1767	25.273
17.6669	13.7958	20.1603	25.6302	25.533
16.8433	12.0655	17.67	23.2441	23.3221
16.5274	13.6185	18.8097	24.3972	24.123
13.4959	12.402	19.0453	23.5219	21.6127
13.1078	11.5357	18.2482	22.9327	20.721
14.4318	12.9977	19.5226	24.1121	22.1834
13.8638	13.6797	21.136	24.3973	20.8316
15.0195	14.272	21.6382	25.5347	22.7495
14.6148	13.6267	21.2083	25.414	22.3973
14.8368	13.4969	20.8597	25.4079	22.1682
14.5753	13.6306	20.4451	24.7525	22.0929
15.9607	13.272	19.7705	25.043	23.7765
13.7795	12.4534	19.8208	25.0843	22.2497
13.6195	13.1451	20.5086	24.3299	20.4918
13.9595	13.4278	19.9852	24.6869	22.1302
14.2026	12.5928	20.1299	25.2207	22.9371
13.7622	12.7225	20.8376	23.9087	21.545
16.5566	12.61	18.5122	24.6507	24.005
17.8047	11.3822	18.616	23.5855	23.4455
17.0683	11.054	18.1307	22.6692	22.0515
17.0716	10.4658	17.4821	21.1534	21.84
17.4915	11.8358	19.71	24.1096	23.5609
17.2131	12.7081	21.1701	26.1285	24.6729
17.2501	14.8679	23.2782	26.0636	24.0869
16.7796	11.8902	19.9224	24.9385	24.5306
17.224	12.3989	20.6188	26.2449	24.6395
18.9238	18.5209	26.0031	31.2141	27.2062
17.9326	14.8721	23.1096	28.4485	26.6571
16.8841	12.5307	20.6046	25.9819	24.9718
16.2933	12.0598	20.2176	25.7278	23.4547
17.6715	12.8819	20.4094	26.0454	25.2553
16.2984	13.2009	21.4253	26.531	24.5096
16.9419	14.1466	22.6065	26.8143	24.7446
17.2752	13.2956	21.6304	25.6883	25.0725
17.2579	12.8751	20.9097	25.8554	25.1385
16.6795	12.1991	20.4128	25.5866	24.3048
16.8634	12.1407	20.4197	25.3656	23.8111
16.7341	13.2557	21.5852	25.8881	24.4279
17.5855	12.2586	20.1565	25.7152	25.5952
17.2781	11.6704	19.7065	25.5062	23.9872
16.4643	14.0315	22.2126	26.1366	25.3181
16.7946	14.2793	22.741	27.6685	26.5309
16.8467	14.5603	22.9932	28.0988	26.5339
16.957	13.8368	22.2948	27.6464	24.9635
17.5931	14.2291	22.5332	27.4661	26.7711
16.7608	14.413	22.4658	25.9334	23.8319
17.6507	12.5196	20.3242	23.7236	24.6533
16.9969	14.3252	22.177	23.7031	21.9084
16.9734	13.0919	21.165	24.7328	22.4667
17.4288	14.2776	22.2987	25.3383	23.9225
17.1751	14.6915	22.7833	25.1622	22.6264
18.0116	15.4777	23.5306	26.7726	23.962
18.1945	14.0311	22.4582	27.1063	26.0738
17.0032	11.5905	19.7046	24.8374	24.5048
14.6948	10.3674	18.108	24.4754	24.3047
13.9687	8.35252	15.901	20.5136	21.1772
14.3959	8.7071	16.4044	20.9443	21.0134
14.8879	9.35151	17.3452	21.6411	22.1797
14.3466	8.5111	16.2124	21.3533	21.2723
14.3996	8.047	15.5295	21.6582	22.0364
14.5733	8.64163	16.1763	22.2715	23.2775
14.9265	8.73696	15.9307	22.3662	22.4369
14.7524	8.63365	16.3698	21.957	22.4127
14.5278	8.85283	16.575	21.795	21.7676
15.2436	9.61041	17.2649	22.6226	23.0687
14.989	9.65677	18.253	23.8425	23.6401
15.0168	9.13434	17.1783	21.6893	22.5042
15.0305	12.4412	20.0897	24.1671	23.4416
15.781	12.9745	20.1564	24.3431	23.2163
13.8029	12.2709	19.6521	25.09	23.8679
14.9022	12.9615	19.7302	24.4901	22.045
16.8481	14.2969	22.4937	24.3413	22.5649
15.5474	12.8891	20.8258	22.6286	20.039
17.508	14.4568	21.4893	25.3266	23.2082
18.1641	15.7898	21.6257	25.795	23.5799
18.6515	17.5907	23.0356	27.0798	24.4303
18.5095	18.1846	25.8668	27.1365	23.5892
18.2802	18.0214	25.2059	27.895	24.3951
22.8226	24.4079	27.9451	31.9648	28.7323
21.4404	23.3183	30.1997	32.7455	27.3627
18.3191	17.6602	25.9561	28.3871	24.3485
18.4108	21.2898	27.6359	27.8641	23.254
19.1556	21.2763	28.1384	30.0655	24.8117
19.4006	22.0029	28.6762	28.5042	23.7136
19.2441	21.2744	28.2899	30.036	25.0228
20.9578	25.0287	31.1711	31.4868	26.2055
21.7649	23.5651	30.318	32.4953	27.659
19.4324	22.5666	29.6411	30.729	25.1321
20.306	20.8692	28.5583	30.8359	25.8405
20.3137	20.3473	28.0263	31.3387	26.4953
21.592	23.6983	30.6831	31.5314	26.2613
21.0999	21.2697	28.501	31.5562	27.8
21.7063	23.0408	30.7572	32.3114	27.5237
20.2733	21.589	28.1781	29.211	25.0673
18.6848	17.609	25.7267	27.9639	24.9831
14.8231	11.0607	19.2505	22.3306	20.4913
15.8522	13.8933	22.0922	25.1158	22.4001
15.5892	12.7136	20.7509	23.6236	21.4367
15.2514	10.7195	19.0336	21.0462	20.6099
15.4155	9.34121	17.1546	21.3433	21.1824
17.0877	10.0191	16.4461	20.0257	22.6391
16.6671	9.80897	14.7189	19.0332	22.8287
15.183	8.80039	16.0496	19.5819	19.4325
14.4865	8.63877	15.6588	17.4924	18.1695
14.8798	9.8528	16.7251	20.4524	20.4295
15.7304	9.51963	16.0792	20.7531	22.0905
14.8915	8.79501	15.52	18.6402	21.8063
16.1099	9.79749	16.86	20.0098	21.2882
15.1374	8.81243	15.9005	20.1898	20.1795
16.4866	9.75905	15.4007	18.2168	22.194
15.9383	9.60927	16.1286	19.1154	19.7668
15.562	8.85565	14.7848	17.292	19.4504
17.2148	10.4783	16.4382	18.747	19.8308
16.9438	9.71399	14.4629	15.8369	20.0018
17.1117	9.76834	12.9689	16.8131	20.9443
16.8846	9.52928	12.6399	17.6182	20.4893
17.1582	10.7829	11.2434	17.5937	22.0322
15.0331	9.94039	18.6076	20.6461	19.5836
14.9432	10.2794	18.8054	20.661	19.5734
14.8098	9.61675	18.1259	21.5217	20.1644
14.5829	9.4138	17.7913	19.9426	19.4145
15.3429	10.1237	17.9264	20.4165	19.3422
15.1468	10.6751	19.4639	21.2516	20.1491
15.5631	10.4573	18.518	21.0673	20.0984
14.983	9.41673	17.664	20.6733	20.2
15.0626	9.86813	18.4638	20.7639	20.1258
15.6333	10.5434	18.5478	20.9578	20.15
15.6927	10.584	18.7728	21.6053	20.7004
14.8667	9.76089	18.0635	20.7751	19.9187
15.564	10.5269	18.4122	20.7042	20.8056
15.2007	9.81719	18.3408	21.7474	19.7116
15.2477	10.4033	19.1493	21.8521	20.8383
14.8391	10.0317	18.0981	21.9488	19.7472
14.9423	10.3793	18.9595	21.9268	19.9117
15.0076	10.621	19.2551	21.8053	19.7558
14.3996	9.99139	17.7445	20.304	18.9748
15.2007	10.0595	18.4313	20.9418	20.4088
15.0649	9.8946	17.9519	20.0897	20.0776
15.4208	10.3117	18.6871	21.1269	20.4645
15.5744	10.2597	18.7432	22.2927	20.527
15.6675	9.89552	17.6216	21.5909	20.6535
15.7218	10.1451	17.7605	21.5836	20.6869
15.4895	10.8295	18.8701	22.3591	20.2928
14.8694	9.76853	17.8459	20.9635	20.2403
15.0217	10.0753	18.0462	20.1912	19.9092
14.355	9.50128	17.8926	21.1038	19.9373
15.013	10.364	18.578	21.6472	20.2497
14.7966	9.59617	17.9365	20.6652	20.154
14.2882	9.74059	17.8489	20.5559	20.0947
14.7723	8.88676	15.8562	19.984	19.7232
15.1068	10.0781	18.5794	20.9033	20.5502
15.6533	9.93808	18.1004	21.1286	21.0132
15.1605	10.3931	18.4616	20.9843	20.5407
15.6343	11.6251	20.3353	23.0331	20.8597
15.0849	9.49886	17.7719	20.4591	20.1996
15.3976	9.1778	16.9056	20.108	20.7748
14.8279	8.4914	15.6389	18.7566	19.7903
14.6929	8.80213	16.6205	19.9886	19.5286
15.2161	9.27902	16.6826	20.5101	20.1063
15.4192	9.60232	16.8994	20.3693	20.7306
14.8892	9.34134	17.035	20.8158	20.334
14.9068	9.46995	17.6971	20.5137	19.8863
15.3559	10.7077	19.2079	22.0762	20.2072
14.7909	9.90537	17.5609	20.6998	20.2332
14.861	9.8067	17.4119	19.8302	19.5723
15.6431	10.4366	18.4867	21.6995	20.4321
15.285	9.78787	17.7771	21.0738	19.8848
13.9197	9.56366	18.0405	19.9373	18.3675
15.2392	9.88049	17.9809	20.2914	20.4965
14.93	9.84457	18.0661	20.1311	19.5672
14.5369	9.56157	17.554	19.1174	18.8862
14.3062	9.69719	17.8758	19.5375	18.7585
14.7959	9.80676	17.7647	20.1348	19.1279
14.1882	9.53499	17.9984	19.8281	19.1111
14.939	10.067	17.9419	20.3803	20.0798
14.4427	9.79687	17.7807	19.3564	19.2799
14.8021	10.0147	17.1922	19.1502	19.6253
15.2894	9.84234	17.6849	20.212	19.805
15.2216	10.0953	18.2092	21.1102	20.719
14.2523	9.58649	18.0202	20.2122	18.9216
14.7917	10.0237	17.8099	20.3573	19.878
15.143	10.1361	18.2176	21.1553	20.5699
15.3307	11.1668	20.1504	21.9332	20.9574
15.3997	9.99455	18.2872	21.4415	21.0475
14.972	8.66451	16.3735	20.1846	20.2624
13.9466	8.50985	15.9434	19.5372	19.1616
14.0442	8.59707	15.8738	18.9725	19.472
15.4502	9.41138	16.6619	20.2563	19.9102
14.7322	9.65969	18.033	20.6841	19.7183
14.5299	9.12246	17.1329	20.4908	19.7281
15.6407	11.4397	19.9823	22.202	20.3695
15.2997	10.1135	18.056	21.1859	20.6312
14.6478	10.356	18.7002	21.7711	19.8086
15.29	10.5146	19.1386	22.0852	20.5029
15.825	9.7688	17.718	21.1267	20.6205
14.9896	9.82046	17.7721	20.1942	19.4187
14.5687	9.77593	18.2221	21.3946	19.5731
14.7103	9.81713	17.9871	20.5814	19.0503
14.5549	9.05836	17.1786	20.2774	19.418
15.1693	10.1635	18.2364	20.8605	19.9305
14.9014	9.76926	17.9925	21.1092	20.0284
15.3201	10.5022	18.4372	21.5575	20.4068
15.1604	9.94227	18.2428	21.8593	20.2677
14.8481	10.3318	18.3436	21.4875	20.3714
15.1448	9.43119	17.6732	21.9533	20.5865
14.8058	10.112	17.8162	21.1261	20.2354
14.3383	10.1362	18.6424	22.1526	20.0915
15.3722	10.9362	19.0697	23.1079	21.8093
14.4224	11.0826	19.4948	21.0409	19.6525
15.9632	14.8446	22.7655	24.5888	21.7815
15.3045	10.9619	19.2025	22.1147	21.247
14.6963	11.1595	19.4162	22.3136	20.568
14.8849	10.2334	18.7554	22.08	21.4074
15.143	10.5582	18.6437	21.817	20.8061
15.166	9.61376	17.7932	23.5008	22.2402
15.5078	10.589	19.0147	21.6144	21.8792
14.3408	11.963	20.91	22.4989	19.6036
15.8052	10.5383	18.8678	22.5103	21.5885
14.9403	11.2631	20.11	22.1559	20.4572
15.1771	9.51376	17.4907	22.1001	21.5962
16.3724	12.3588	20.0641	23.4311	22.4276
15.594	12.2108	20.3566	22.8504	20.9892
16.0877	14.8306	23.1238	24.052	21.5895
16.4859	12.996	20.3781	23.3409	22.0277
15.4631	14.0407	21.828	23.7931	21.1127
16.6041	14.8327	22.7147	24.2948	21.6824
14.7865	10.5147	18.6522	21.5358	20.2237
15.2	11.0278	18.947	21.7452	20.4098
14.5162	9.63687	18.0355	21.397	20.2168
15.4844	10.5757	18.6949	20.7342	21.5302
17.7737	12.4318	19.968	23.4619	23.7509
17.127	14.0855	22.1432	22.5062	21.9448
17.3197	13.8142	22.1777	23.4118	22.6485
18.1396	15.3504	23.5543	25.3718	23.4997
15.6243	10.9731	19.5769	23.7634	22.4393
15.9465	11.1083	19.2518	23.0325	21.6002
16.2779	13.9365	22.0032	24.0057	22.5118
17.1146	12.4301	19.5026	23.0601	22.176
16.0228	12.4042	20.3192	21.9197	21.0025
17.0515	13.8846	21.9841	23.9716	22.0817
16.959	12.9772	21.1435	24.1437	22.4791
16.1339	13.4166	21.9557	22.2882	21.5902
16.8818	14.009	22.321	23.306	21.8379
17.8528	14.3379	22.8171	25.51	23.5352
16.2772	15.4268	23.6283	24.5024	21.3866
16.6886	13.2125	22.1273	24.3	22.7924
18.3182	14.3702	22.0221	26.0628	23.4475
17.7076	14.0845	21.1956	24.4126	22.5298
17.0602	14.0199	22.1987	24.7844	22.7579
17.0386	14.1108	21.7881	24.5265	22.4836
16.3107	12.9067	20.3481	23.2483	21.4447
15.625	11.0486	19.8068	24.0716	21.9801
15.2243	10.8695	19.0233	22.4752	20.6744
15.6201	12.1171	18.7564	22.0537	20.5548
15.5102	12.7691	20.3959	22.7834	20.7764
15.9114	13.5891	20.1637	21.8156	20.6664
14.7958	12.2633	20.8313	22.8588	19.7531
15.328	10.8131	18.4862	21.1363	20.7699
14.5339	12.5157	20.739	22.5312	19.3992
14.484	11.7143	19.5703	21.0861	19.7831
14.5211	10.5738	17.9144	20.2883	19.877
14.8672	10.7613	18.5527	21.0781	20.5439
15.4307	11.957	20.2986	24.0148	21.7986
14.7563	8.85462	16.3232	20.9816	20.2769
15.2335	9.68092	17.6339	22.461	21.2474
15.4903	10.6106	18.5695	22.3483	21.5771
15.295	10.3538	17.6534	22.2652	21.1557
15.7796	10.3395	17.6944	21.8563	21.7238
15.8789	10.8025	18.7021	22.7418	21.7847
15.106	9.72741	18.66	23.1108	21.1982
14.7539	9.35311	17.3692	20.9173	20.1998
14.9941	10.2159	18.9835	22.8519	21.0039
15.2575	10.2923	18.471	23.218	22.2359
14.407	9.36231	17.6492	21.5332	20.0487
14.1451	10.1872	19.0398	20.997	18.9711
15.2111	12.9675	21.6943	23.2531	20.4952
13.975	12.0474	20.8267	22.8808	19.6008
14.4233	12.3222	21.1632	22.1966	19.8334
14.2336	12.1272	20.9733	22.1513	19.5666
15.6247	12.4397	21.4949	23.2319	20.788
15.3163	11.9996	20.9716	23.0601	20.6107
16.069	13.8839	22.6785	24.5305	21.3672
15.076	13.5722	22.0694	23.5673	20.211
14.0384	12.0204	20.376	21.4711	18.9571
14.3388	14.3277	20.5744	20.1939	19.1934
14.1767	14.2891	20.5574	20.5426	19.2202
14.5082	12.557	21.1623	22.4923	19.7917
14.6598	13.0159	21.7357	22.5204	20.3231
14.3265	12.1847	20.9853	21.9024	19.9414
14.8121	12.083	21.216	23.1102	21.403
15.3406	12.0209	20.7724	23.0252	21.6856
14.9209	10.9615	19.649	21.6287	20.7117
15.2483	11.7074	20.5566	22.8283	21.3865
15.2809	12.5684	21.2683	23.8873	21.9038
15.1792	10.8131	19.4687	22.1959	20.5004
14.7586	11.2318	20.1223	22.5135	20.1296
17.2126	14.985	22.8773	25.9003	22.9747
15.3266	12.0303	20.807	22.709	20.8355
15.2638	12.8626	21.3345	23.0813	20.8863
15.8166	12.5896	21.423	24.2609	21.3598
15.4968	13.4264	22.155	24.1904	21.4181
15.2732	11.6487	20.8913	24.1392	21.1069
14.6394	10.8165	19.5854	21.6665	19.8104
15.4172	11.4075	19.5083	21.7884	21.0002
14.7621	11.4918	19.9894	22.1784	20.3821
14.5439	11.7592	20.3453	22.9956	19.679
14.6548	10.8681	19.8564	22.1675	19.7609
16.1754	11.206	19.631	22.5115	21.3521
15.2763	10.7818	19.5821	21.9462	20.3294
15.0224	10.2302	18.902	21.7659	19.6957
15.5088	11.5216	20.5483	22.4699	20.7619
14.9469	10.8377	19.6848	22.3135	20.6576
15.304	11.9997	20.98	22.9609	20.7263
13.5283	11.9706	20.6172	22.9037	19.4699
14.5807	11.7428	20.8263	23.1026	20.4635
14.2758	10.6254	19.6001	21.179	18.8577
15.297	13.3746	22.1118	24.0789	21.2876
15.105	12.3723	21.2385	23.334	21.3048
14.0053	10.8369	19.8998	21.6006	19.7151
12.4363	8.63162	16.8806	20.0716	17.9115
13.0685	8.46997	17.1124	20.3055	18.5314
13.6695	9.46268	18.2363	21.0199	18.852
12.6402	8.06073	16.3519	19.5825	18.0638
12.3509	8.43101	16.4889	19.4595	17.3998
13.5564	8.54862	16.4475	19.923	18.439
13.4357	9.52728	18.0061	20.9971	19.1146
14.4656	10.7053	19.589	22.422	20.4601
14.3499	11.1748	19.6961	21.2819	19.1464
14.7172	10.5053	19.423	22.0941	20.0704
14.7621	9.73845	18.296	20.5909	19.3924
14.3654	9.74153	18.6313	21.2954	19.7492
14.573	9.42508	18.2861	20.908	19.5419
14.5438	10.2476	19.3385	21.5283	19.6629
14.8214	10.324	19.0376	21.5617	19.8318
14.7845	10.549	19.2322	21.225	19.8584
14.2252	10.1778	18.3916	21.1518	19.1734
14.7954	10.7116	19.3387	21.7815	20.3159
15.284	11.4849	20.1513	22.7388	20.6189
16.1389	14.089	21.915	23.7886	21.2151
14.8639	10.9731	19.7191	22.2942	20.3239
14.5401	10.755	19.3893	21.4809	20.161
14.711	9.90002	18.7935	21.8887	20.7266
14.1733	9.30378	17.992	20.7508	19.9629
14.2752	10.1949	18.6524	21.651	20.0417
13.9621	9.74593	18.475	21.4982	19.6712
14.1208	12.7951	21.6563	22.5419	19.6963
14.356	9.21876	17.8203	21.246	20.4148
14.8331	11.6716	20.6481	22.2597	20.5781
16.7821	14.1336	22.969	24.8859	22.4638
16.8591	13.7775	21.8322	24.5581	22.4656
16.338	14.561	23.3874	25.1076	22.3137
15.7642	13.3248	22.1397	24.5344	22.2111
15.8891	12.5763	21.4348	24.1917	21.5677
15.3426	12.6469	21.1841	23.582	21.5384
16.2757	14.3347	23.363	24.8033	22.5597
16.1914	12.9674	21.7092	24.343	22.6919
15.3599	11.493	20.084	22.5781	21.6939
14.2594	11.2024	19.8681	21.7771	20.2016
14.8247	11.6368	20.3688	22.0642	20.5497
15.1891	11.587	20.2983	22.2511	21.1592
15.5368	11.2399	20.2006	22.237	20.8275
15.7849	11.1145	19.7643	22.902	21.5185
15.0131	11.0518	19.9187	21.8975	19.6351
14.7896	11.3151	20.0344	21.5703	19.4161
14.4196	10.9577	19.6432	21.8274	19.5669
15.3263	10.6016	19.2836	21.8974	20.739
15.0082	11.5725	20.3251	22.0641	20.0879
15.2403	11.2789	20.251	22.494	20.7523
14.4628	9.64682	15.3435	22.2763	20.9415
14.5508	9.55092	15.8473	22.2004	21.8022
15.1736	9.32533	15.0233	22.5003	21.9264
14.5691	9.92926	15.3976	22.2808	22.0199
14.7328	9.96515	15.7557	22.4172	22.7681
15.178	10.0351	14.8555	22.1827	22.0064
14.4063	9.59278	15.2757	22.6211	23.7226
14.6767	9.10055	14.5028	21.3126	21.779
14.4399	8.77284	14.9982	21.6935	23.5334
14.2155	9.92145	15.4078	22.0231	22.7721
15.1352	9.79943	15.687	23.5166	23.5996
14.3969	8.78537	14.9148	21.4148	22.4419
14.4192	9.5919	14.4196	21.6883	21.1873
14.6029	9.16028	15.7014	22.9973	23.1661
13.882	8.86106	14.4279	19.986	19.1463
14.9347	10.204	15.5738	20.8788	20.5781
14.376	10.2507	15.5384	21.1773	20.5085
14.8036	11.7562	16.7667	23.3558	21.2929
14.8024	9.73761	15.3744	20.6992	20.6726
14.8554	10.2207	17.0811	21.0653	19.3312
13.9101	9.4427	16.3348	22.3315	18.4638
14.9406	10.1114	16.3371	22.9536	22.7955
14.3572	10.1451	16.0285	22.5509	22.2295
14.5872	10.6808	16.4262	22.8021	21.2925
14.7425	10.0578	16.4266	21.9715	19.4781
14.0193	10.0395	16.7541	22.4921	20.3602
14.4579	9.98517	16.3375	21.9773	19.6968
14.1205	10.2969	16.4345	21.9192	19.0141
13.5818	9.76511	16.3389	21.7291	18.9131
14.7802	11.15	18.4216	23.3451	20.593
14.4035	12.5521	20.996	25.2486	21.2618
13.722	9.99447	15.7861	20.9084	20.5427
15.1059	10.5968	17.4472	23.3654	24.233
14.3513	9.19765	16.8713	23.29	21.2815
15.3655	9.78702	17.2085	22.3128	21.4825
16.4907	10.0618	16.3203	22.2211	22.9777
14.7209	11.825	18.4682	23.7575	18.6485
15.4337	10.868	17.9579	22.6359	20.4392
16.6801	10.8998	15.8365	22.3475	20.3835
16.8484	9.9475	16.4112	22.4894	21.5735
16.893	12.1339	17.3626	23.4394	21.8509
18.0466	13.0382	16.6653	23.5527	23.3823
15.9784	10.0032	17.4909	23.5064	20.9221
17.6285	11.517	18.2912	25.0947	22.6429
16.1089	9.21949	16.1794	23.3821	22.4536
16.8445	10.1407	16.7852	22.4916	21.744
16.8619	10.7274	17.3503	24.454	23.544
16.5261	9.9748	16.3321	23.1908	22.2945
17.2962	10.8817	17.4947	24.4439	23.1435
17.5007	11.1139	17.1562	24.5157	23.667
17.2341	10.8267	16.5042	22.6861	22.0147
16.7443	9.96913	15.4982	22.1613	21.4037
16.8593	9.56965	15.5757	22.6414	22.0739
14.5212	7.98927	15.3826	21.0007	20.7509
16.3575	8.86252	15.076	20.535	21.5559
17.0098	9.44856	15.4758	22.0905	22.9254
15.4698	9.19385	16.3463	22.4824	21.1109
16.5304	9.57255	16.0376	22.9448	22.5969
16.8997	10.0082	16.2156	23.3638	22.6506
16.9799	9.73078	16.1681	22.5963	23.0834
17.3333	10.2928	17.6258	24.6519	22.4352
16.4182	10.1441	17.6123	23.5141	22.4042
15.6742	9.22956	16.8724	22.2796	21.2449
15.1845	8.79031	16.8481	21.189	21.7559
16.0205	9.34357	16.7308	22.4545	21.3727
16.3789	10.0124	17.1292	22.646	21.2954
16.1726	9.6077	16.246	21.9863	21.3155
15.5818	9.00402	16.0185	22.5298	20.797
17.1067	10.7428	17.4186	23.5203	23.2057
16.348	10.6182	18.0077	22.6055	20.5886
16.1382	12.3321	20.3482	24.3262	21.1747
15.7064	12.7922	21.5451	24.7037	21.1422
16.2038	12.5883	21.0668	23.2669	21.434
15.9041	11.8274	19.5939	21.8334	20.1721
17.0887	16.1194	23.7705	24.5622	20.9449
16.3291	14.0333	22.3527	24.6696	21.6413
15.2121	10.8012	19.618	22.0203	20.1972
15.374	10.3306	19.1827	23.4057	21.341
15.333	10.554	19.3252	23.4339	20.9893
15.0452	10.3158	18.9669	23.3982	20.4875
15.3001	10.707	19.4784	24.646	22.1153
15.1342	11.323	19.3433	25.3868	23.1148
15.1624	10.9817	19.2223	25.2313	23.7434
14.6953	10.4268	18.7814	23.5011	21.9486
15.4482	12.2766	20.2772	26.9449	26.0551
14.2141	10.5515	19.5944	26.087	25.5465
14.9978	12.3656	21.1658	25.9679	22.8073
15.2037	10.8493	19.6852	25.1453	23.263
16.1256	13.2372	21.9033	24.2678	23.1888
15.372	12.7072	17.904	22.2969	20.8223
15.9701	12.6024	20.6189	25.367	21.9219
15.2084	12.732	21.5826	26.2101	21.8935
17.5458	17.9119	26.3766	28.1264	22.3306
16.5046	16.3219	24.5218	25.5288	20.3347
16.1923	14.7844	23.6492	24.6197	19.753
15.4661	14.7961	23.4395	26.2563	21.4674
16.0975	11.4416	20.2227	25.8194	22.3646
15.0541	10.577	19.3955	24.0647	20.3953
14.7788	10.586	19.4967	23.1117	19.473
15.4193	10.9105	19.6761	22.1523	20.5554
15.679	11.2538	20.2242	23.7836	20.6947
15.7477	12.2541	20.8132	25.4033	21.3471
15.5393	14.5617	23.0408	25.5857	20.7872
17.2003	15.1478	24.0877	26.9322	23.2587
15.3921	12.2132	20.8251	25.1312	22.0717
14.5782	11.306	19.5085	22.7045	20.4847
15.1604	10.1274	18.3343	23.6897	21.4974
15.3497	10.4126	18.8298	23.1215	20.5145
15.0595	9.8252	18.0174	22.2512	20.6617
14.9159	9.52128	17.621	22.7281	20.582
14.825	10.527	18.7502	23.3468	20.399
14.9638	11.6168	20.3607	23.5202	20.7062
14.881	9.6997	18.2702	22.3941	20.6764
14.4482	9.60043	17.7704	21.9435	20.3157
14.9023	9.5687	18.22	22.887	20.8203
15.1302	10.0566	18.4066	22.1571	20.6172
16.091	10.8386	19.2637	24.0873	22.1543
15.1411	10.403	18.144	22.9583	20.5578
15.5212	11.2247	19.8223	23.6524	21.2618
15.3106	13.587	22.1381	25.7746	21.4739
16.0496	11.6223	19.5835	24.2923	22.1591
15.253	10.323	17.8382	22.9334	21.7627
16.1721	10.9363	19.4171	22.6227	22.0001
14.91	10.4559	18.2759	20.5686	19.7329
15.0484	10.1337	18.7345	21.5582	20.1643
14.6932	10.3385	18.8084	21.563	19.8478
14.9646	10.8196	19.1516	22.7506	21.0712
15.3568	10.8759	18.9122	22.7309	20.9725
15.5883	10.8246	19.0714	21.1273	20.2128
14.7602	10.4603	19.0075	22.7474	20.0306
14.8907	10.5678	19.0551	23.4849	20.6658
15.2112	10.0259	18.4095	23.7718	22.0928
14.7884	9.60596	18.0089	22.794	20.6416
14.5203	9.37402	18.2703	22.9051	20.6486
14.6422	9.85518	18.6649	22.9951	20.4619
15.7441	10.4057	18.4783	22.9975	21.861
14.5989	9.49948	17.9201	22.5714	21.1306
14.6898	10.1294	18.5041	21.6953	21.6374
14.9166	10.6672	18.9811	22.3194	20.0417
14.5199	10.0821	18.0797	19.7451	18.8231
14.3797	10.1632	18.6053	23.1198	19.32
14.3994	9.44275	18.1733	22.8293	20.3394
15.8807	12.1506	20.4052	22.9511	21.6776
16.1354	15.3356	22.7056	23.7164	21.6352
16.8266	17.1637	25.7921	26.4173	22.4499
15.5663	19.7852	25.7493	23.1538	18.3747
16.1069	14.4335	22.8479	22.0545	19.5457
17.9377	18.6337	24.1979	26.9421	22.82
16.7744	16.2484	23.9011	25.893	20.9551
17.3752	18.0593	26.0809	27.0357	22.1093
15.6117	17.4673	24.5316	25.1107	18.9828
17.7037	14.2743	22.9012	28.1707	24.2494
17.0244	13.712	22.2044	25.2039	22.6782
15.0593	13.3314	21.6775	24.4664	20.8031
15.8349	14.4996	21.5141	24.3085	19.8763
15.5394	14.4974	20.9368	22.0047	20.1951
14.909	14.8131	20.3976	23.5958	19.4318
15.8212	14.2631	20.0193	23.913	20.4443
16.5436	14.6832	21.3185	24.2435	21.1822
16.6365	13.7722	21.1939	23.6925	21.4684
15.5625	14.5738	21.3018	23.6519	20.8497
15.2311	14.8102	21.7462	25.2128	20.0208
16.0129	14.5698	21.6065	23.9224	20.2933
16.704	14.5362	20.8679	23.9305	21.7947
16.4382	15.1073	22.7888	24.6865	20.6196
16.7466	15.4306	21.9489	25.77	21.8244
14.8821	12.1284	20.7675	24.5239	19.5052
17.328	13.4889	22.1177	26.3012	22.884
16.1478	11.5952	19.9261	24.2332	22.616
16.2361	12.2559	20.8371	25.3117	21.8604
16.2951	11.3529	19.0581	24.283	22.5432
16.3673	14.5463	22.4669	24.8144	21.4192
16.7657	14.3382	23.1913	27.2104	25.159
16.5623	14.8754	23.0066	27.8779	25.4567
16.0774	13.3326	21.9624	25.9947	25.9595
16.5412	13.0805	21.4888	26.9742	24.2326
16.5818	12.7959	21.2228	26.9315	25.2057
17.3007	13.6017	22.3455	27.7113	25.5403
17.3366	12.1219	20.5839	25.9263	25.6572
17.4198	10.599	18.2012	24.9966	25.6094
17.8816	10.9973	18.205	24.4599	25.0742
17.5092	10.4166	17.2018	22.8851	23.1863
17.7624	11.9016	19.241	24.0413	23.6763
16.1547	10.9306	18.7604	23.538	22.0848
16.3365	11.7318	20.1211	24.7906	22.8642
18.6478	14.5982	23.3079	28.9416	27.1646
18.1316	15.8875	24.4311	27.697	24.5219
17.0494	13.1718	20.7872	24.4981	22.1963
18.5979	15.0926	22.9367	27.0241	23.6465
17.3198	12.6266	20.3894	24.9896	22.3673
15.6794	12.5628	19.531	24.3715	22.2809
15.6478	12.0315	19.9046	25.0044	21.8867
16.83	14.4363	23.1361	27.5908	24.2561
15.3374	14.1559	21.4073	25.1428	22.7322
17.8691	15.0068	22.6221	27.5161	25.4188
16.7004	13.5485	20.4696	25.8078	23.6604
17.6949	14.2104	19.8953	25.6131	24.2429
17.8744	12.756	19.566	25.6111	25.0137
16.105	12.3148	19.0467	25.7619	23.9348
16.8739	12.8551	19.8219	25.928	24.3593
16.4727	12.844	19.4341	25.6878	24.2545
16.4609	10.3722	17.3737	23.9252	24.2561
16.2477	10.7632	17.2277	24.0027	23.591
17.6994	13.7457	19.7041	25.3917	25.1353
18.2356	15.8813	22.8116	27.5702	25.746
18.2299	15.9095	24.0211	28.7876	26.4357
16.5165	12.5716	20.5101	23.6742	23.484
17.4611	12.2072	19.5817	23.5858	23.4982
15.6097	9.78872	18.117	22.9442	21.777
15.7296	10.7834	18.9541	23.9895	21.5786
15.7035	10.9992	19.7988	23.8262	21.9016
14.9182	11.303	19.7571	22.3837	20.6908
16.5468	10.614	18.5036	22.1889	22.0218
17.1601	14.6236	23.2459	25.3635	23.3348
15.4047	10.7172	18.9569	22.1396	20.8076
15.2986	10.1153	18.6527	21.9709	20.5922
15.6729	10.4584	17.829	21.2169	20.8938
15.6467	10.7951	18.7933	21.5539	19.83
15.1	10.2705	18.178	21.4146	20.0856
14.3717	9.04374	16.562	20.9431	19.5011
15.507	9.83739	18.3275	22.3625	21.3055
15.0232	10.1476	18.5577	20.9449	19.9119
14.6097	11.0704	19.5661	21.3979	18.8996
15.035	11.4258	19.324	21.2244	19.5297
15.0657	10.2875	18.841	21.3856	19.2325
14.4431	9.6033	17.9404	19.9724	19.1243
14.5494	9.79182	17.8959	20.7233	18.9632
15.0079	10.2043	18.1705	22.0413	20.0302
15.5877	10.5568	18.9654	21.7983	21.0358
15.0233	10.1511	18.5308	21.6342	20.3199
14.8845	9.92272	18.0354	22.9657	20.8896
16.5814	11.3541	19.186	24.3428	22.7032
16.3551	10.5065	18.0873	22.5068	21.7909
16.1937	10.2762	18.2973	23.3134	22.631
16.6823	11.9506	20.2242	23.5046	22.8099
15.2514	9.55214	17.7851	21.9872	21.8541
15.6325	9.91626	18.1901	22.5002	21.7641
15.8706	12.0636	20.414	22.88	21.392
15.2837	10.9186	19.4623	23.0376	21.1283
15.4379	10.8966	19.3498	22.3996	21.0906
15.2159	10.4816	18.5212	21.9625	20.5405
15.5103	9.37647	16.8179	21.2334	21.1891
15.4249	10.4394	17.8365	21.385	19.9693
14.7097	10.1221	17.3691	18.7653	17.9587
14.7266	9.92649	17.5055	20.1331	19.1039
14.8916	9.98284	18.2697	20.8	20.2448
14.8938	10.1177	18.1156	20.2163	19.5548
14.3163	10.3589	17.9916	19.9932	18.5548
14.9264	9.90699	17.396	17.3036	18.8467
14.7956	10.1666	17.8539	20.0247	18.9798
15.0331	9.94039	18.6076	20.6461	19.5836
15.2403	11.2789	20.251	22.494	20.7523
14.5262	11.637	19.6687	21.6963	19.4568
14.6894	10.4606	19.3959	22.3295	20.6159
14.179	10.184	18.9721	21.8574	20.0284
15.4388	11.3606	19.8043	22.2532	21.0945
14.6247	10.9395	19.793	21.836	20.1106
15.7947	11.8267	20.4945	23.5596	21.956
15.2737	11.6552	20.6723	22.5444	20.7856
14.6949	9.49208	18.1275	21.7145	20.2612
14.4982	9.93912	18.9683	21.3892	20.027
14.7753	10.6933	19.4726	21.7053	20.5008
15.3772	11.6569	20.0393	22.94	21.1408
17.9671	13.2734	21.5595	24.8778	23.4896
16.9376	13.8043	20.4694	24.8009	22.8195
14.725	9.9114	18.5168	22.1928	20.8876
14.4568	9.85594	18.8213	21.329	19.8381
15.032	10.9074	19.6154	21.745	20.5954
14.9796	10.984	19.9803	22.3055	20.4161
14.6403	9.53849	18.4497	21.3907	20.041
14.8596	11.39	19.9381	21.6205	19.4407
15.1738	11.5196	20.2411	22.6141	20.6114
14.7079	11.0663	19.8718	22.0142	20.2213
14.8839	9.48536	18.204	21.4426	19.8394
15.3318	10.902	19.8106	22.5789	21.1494
14.8152	10.8332	19.7439	22.3408	20.2997
14.519	9.81803	18.6694	21.2022	19.462
14.3482	10.493	19.6121	22.1488	19.7057
14.4678	10.7799	19.7639	21.5827	19.773
14.6767	11.2677	20.4342	22.3974	20.0483
14.4238	9.36576	17.9795	21.0793	19.659
15.0906	10.8629	19.8396	21.5248	20.2079
14.9064	10.9597	19.895	21.5552	19.7884
15.2777	12.1053	20.2126	22.18	20.0854
15.4898	11.0229	20.0133	23.0525	20.6152
14.0866	10.6106	19.5529	21.422	19.269
14.5904	10.6411	19.6172	22.3282	20.2135
14.5986	10.8559	19.4892	21.461	19.5212
14.0976	10.6455	19.6335	21.6811	19.7539
14.5839	10.2072	19.121	21.0555	18.9501
14.4185	9.42235	18.2942	21.4125	19.7389
14.5111	10.3832	19.0155	21.1736	19.7358
13.7451	11.5564	20.013	21.449	18.7012
15.1399	12.4864	21.5429	23.3116	21.0655
14.8246	10.8467	19.8455	22.7142	20.6481
14.8274	10.7511	19.6338	21.5609	20.2241
14.5546	9.69105	18.1676	21.1253	20.3688
13.4898	8.34248	16.9685	20.0254	18.9682
13.0683	8.37255	16.1089	19.5199	18.6174
13.2906	7.89376	15.9065	19.3638	18.755
12.7145	8.10914	16.1273	19.0332	18.0825
12.1137	8.7785	17.0428	20.1593	18.2766
12.5511	8.29475	16.555	19.994	18.0762
12.3435	8.20001	16.5958	19.6866	18.3735
12.7446	8.13959	16.9671	19.2609	17.7152
12.979	9.03842	17.4824	20.3157	18.3755
13.924	8.65247	17.0726	20.172	19.3136
13.7831	8.74532	17.3901	19.7012	18.3698
13.6744	9.61746	18.5773	21.0864	19.2614
14.4902	10.6299	19.8394	22.0079	19.8645
14.7348	10.4226	19.4336	21.3259	19.6006
14.3966	10.4428	19.1111	22.3063	20.1643
14.7627	10.6344	19.4353	21.9257	20.2432
14.9791	10.6934	19.5531	21.8283	20.0563
15.325	12.1192	21.1316	23.4131	20.8459
13.0909	11.1966	20.0963	21.1168	17.9525
13.8598	11.0585	19.554	21.5666	19.2896
14.7127	10.6425	19.3301	21.2336	19.8176
14.0749	9.41657	18.245	21.3318	19.8249
13.5797	8.58353	16.8528	19.9061	18.7673
13.3736	8.54566	16.869	19.8477	18.5255
13.6664	8.52152	16.7704	20.158	18.7367
15.905	11.6633	17.0989	21.0479	20.9565
17.0852	12.294	18.6697	22.7271	22.2349
16.5992	13.722	22.3545	24.8505	22.3793
15.6117	11.9979	19.5228	22.7736	21.4386
17.4747	12.9487	21.5876	24.4619	22.474
15.0864	10.2401	18.5783	21.3525	20.1597
14.579	10.0823	18.9271	21.2639	19.6949
14.8359	9.68145	18.3292	21.7528	20.3897
14.9899	10.4219	19.193	21.9592	20.3613
14.9758	10.2783	19.091	21.3342	20.1979
14.8913	10.1197	19.2625	21.6064	19.8817
15.5845	10.1015	18.9554	22.6285	20.8978
14.6798	9.80613	18.4887	21.9128	19.8344
15.0475	10.7386	19.6081	21.9275	19.785
15.0235	10.3851	19.092	22.0012	19.947
14.3037	9.7087	18.2801	20.9432	19.1131
15.1732	10.3297	18.6201	21.8912	20.4328
14.5986	10.0406	18.8175	21.5472	19.7461
14.8903	10.751	19.9135	22.0962	20.1602
16.546	12.5652	21.1702	23.9043	21.7902
15.1579	11.3439	20.0404	23.0812	21.1597
16.1308	10.7883	19.3068	23.1554	22.0274
15.1146	10.7139	19.0611	21.3186	20.1638
14.9528	11.0718	19.56	21.1643	20.1354
14.4248	10.8453	19.3754	22.3245	20.105
15.1906	11.1002	20.1714	23.3105	21.6898
15.5905	11.7261	19.3897	21.5619	20.5257
15.1168	10.6304	18.8543	21.7737	20.5401
15.1759	11.0394	20.136	23.636	21.1805
15.3286	11.5119	19.9229	22.4592	20.4618
[truncated: 6,425 more rows]

## Sheet: Figure 2D
	N	1	2	3	4	5	6	7	8	9	10	11
Sample	Condition	Lifetime(ns)	Lifetime(ns)	Lifetime(ns)	Lifetime(ns)	Lifetime(ns)	Lifetime(ns)	Lifetime(ns)	Lifetime(ns)	Lifetime(ns)	Lifetime(ns)	Lifetime(ns)
Wild-Type	Buffer	2.4903	2.37016	2.39731	2.37496	2.43723	2.44797	2.44868	2.4465	2.42019	2.37106	2.41122
Wild-Type	Isoproterenol	2.40956	2.28851	2.36958	2.348	2.32981	2.39952	2.38997	2.43779	2.37773	2.31605	2.28248
Wild-Type	Isoproterenol+Gs-peptide	2.38284	2.34811	2.38061	2.38521	2.41031	2.39588	2.39666	2.45593	2.46229	2.35005	2.51823
QDG-AAA	Buffer	2.38111	2.37704	2.33223	2.36315	2.35943	2.41447	2.35615	2.33295	2.35594	2.39608	2.40369
QDG-AAA	Isoproterenol	2.25094	2.34139	2.27875	2.3429	2.3235	2.36119	2.33082	2.40762	2.36991	2.34361	2.26267
QDG-AAA	Isoproterenol+Gs-peptide	2.38463	2.36426	2.31224	2.32343	2.44803	2.37789	2.38391	2.45137	2.39558	2.40463	2.4637

## Sheet: Figure 2E
	∆FRET (Isoproterenol-Buffer)
N	Wild-Type	HVQ-AAA	QDG-AAA
1	0.0142025	0.0123359	0.0207806
2	0.0159349	0.0131552	0.0172157
3	0.0165929	0.0197867	0.027063
4	0.0174566	0.0126045	0.0213662
5	0.0193109	0.0199275	0.0302343

## Sheet: Figure 2F
		cAMP (Relative to Wild-Type Average)
	N	1	2	3	4	5	6	Average	Standard Deviation
Wild-Type		1.72259	0.909896	1.11906	1.32731	1.02007	0.950981	1	0.10463
Alanine Mutant	HVQ-AAA	0.915577	1.03721	1.39905	1.30221	1.15609	1.28289	1.18217	0.195054
	NLS-AAA	1.18453	1.51836	-0.0305451	1.36014	1.35452	1.36263	1.35604	0.136347
	QVE-AAA	1.56922	0.563755	0.788015	1.50344	1.54617	1.58103	1.54997	0.0333798
	QDG-AAA	1.34659	1.61759	1.56053	1.90486	1.60344	1.57373	1.60112	0.199258
	RT-AA	1.3235	1.20696	1.99511	1.65801	1.42412	1.48014	1.51464	0.279996
Red Cells indicate data points omitted from analysis due to poorly matched receptor expression conditions
Blue Cells indicate data points omitted from analysis due poorly matched cell density in sample (Cell Count, Methods)

## Sheet: Figure 3B
Wild-Type	% Cyanopindolol Bmax							∆ICL3	% Cyanopindolol Bmax
Isoproterenol (M)	1	2	3	Average	Standard Error of Mean	Fit		Isoproterenol (M)	1	2	3	Average	Standard Error of Mean	Fit
0.001	0.240542	-0.298463	1.18474	0.375606	0.750769	2.08		0.001	0.595168	0.893136	-0.626355	0.287316	0.805166	0.543311
0.0001	3.03257	1.62533	2.52969	2.39586	0.713098	2.89		0.0001	1.40345	2.44499	0.459124	1.43585	0.993329	1.26943
1e-05	12.038	14.97	12.0017	13.0032	1.70339	10.4		1e-05	9.3916	13.5457	9.5017	10.813	2.3672	7.98556
5e-06			17.8601	17.8601		17.4		5e-06			15.6731	15.6731		14.4486
3e-06	34.8106	28.6036		31.7071	4.38904	25.3		3e-06	32.3455	29.1142		30.7299	2.28491	21.7707
1e-06	49.9291		46.6738	48.3014	1.32896	49.6		1e-06	44.2994		44.9714	44.6354	0.475199	45.1812
5e-07		70.3416	62.7424	66.542	5.37346	66.3		5e-07		70.1574	61.6441	65.9007	6.01982	62.1148
1e-07	92.0752	94.1677	88.2733	91.5054	2.98822	91.4		1e-07	84.6436	93.8698	88.7677	89.0937	4.62175	88.9077
1e-08	98.5189	100.58	99.9741	99.6912	1.05949	100		1e-08	98.1548	102.609	99.615	100.126	2.2706	98.4932
1e-09	101.555	102.45	99.846	101.284	1.32309	101		1e-09	100.213	100.895	98.8417	99.9832	1.04564	99.5673
1e-10	102.127	102.795	100.741	101.888	1.04743	101		1e-10	100.036	101.993	99.2743	100.434	1.40241	99.676
Blank cells indicate data points not collected

## Sheet: Figure 3C
Wild-Type + 30 µM Gq-peptide	% Cyanopindolol Bmax							∆ICL3 + 30 µM Gq-peptide	% Cyanopindolol Bmax
Isoproterenol (M)	1	2	3	Average	Standard Error of Mean	Fit		Isoproterenol (M)	1	2	3	Average	Standard Error of Mean	Fit
0.001	-5.56192	6.01253	5.60397	2.01819	3.79189	4.76612		0.001	-1.59834	7.10025	-1.78317	1.23958	2.93082	6.58787
0.0001	-4.77613	7.01659	16.5681	6.26954	6.17287	5.36506		0.0001	5.58728	8.25466	4.97391	6.27195	1.00704	7.42001
1e-05	-0.617488	33.853	11.1484	14.7947	10.1164	10.8345		1e-05	9.17834	29.9587	12.8142	17.3171	6.40737	15.0097
5e-06	2.92951		24.0373	13.4834	10.5539	15.9809		5e-06	9.59957		44.5251	27.0623	17.4628	22.1357
3e-06	25.9172	21.8892		23.9032	2.01404	21.6776		3e-06	33.2492	36.1686		34.7089	1.45969	30.0061
1e-06	20.9198		47.6269	34.2734	13.3535	38.9993		1e-06	44.1555		50.8842	47.5198	3.36435	53.8188
5e-07	42.4375	62.8874	52.7707	52.6985	5.90346	50.7559		5e-07	60.3466	66.3534	84.4014	70.3671	7.2282	69.864
1e-07	62.1899	77.189	79.7252	73.0347	5.4716	68.369		1e-07	85.5805	92.5085	94.0855	90.7248	2.61214	93.4497
1e-08	59.0234	81.7488	76.0739	72.282	6.82876	77.1845		1e-08	105.103	91.8674	98.8778	98.6162	3.82318	101.397
1e-09	90.8013	104.261	87.1329	94.0652	5.20695	92.4301		1e-09	125.216	94.2942	104.891	108.134	9.0724	102.273
1e-10	117.7	108.353	92.3598	106.138	7.39851	106.598		1e-10	114.8	94.4801	107.377	105.552	5.93636	102.361
Blank cells indicate data points not collected

## Sheet: Figure 3E
Wild-Type	cAMP (Isoproterenol/Forskolin Maximum)							∆ICL3	cAMP (Isoproterenol/Forskolin Maximum)
Isoproterenol (M)	1	2	3	Average	Standard Error of Mean			Isoproterenol (M)	1	2	3	Average	Standard Error of Mean
1e-13	-0.0478455	0.0481718	-0.0507295	-0.0168011	0.0324971			1e-13	0.0830308	0.108023	0.093142	0.0947318	0.00725817
1e-12	-0.0110347	-0.0222787	0.0484815	0.00505603	0.021954			1e-12	0.0529261	0.217278	0.0712337	0.113813	0.052002
1e-11	0.016285	0.0515079	0.0368562	0.034883	0.0102157			1e-11	0.00204521	0.0574662	0.00581609	0.0217758	0.0178783
5e-11	-0.0573757	-0.0644526	-0.0891147	-0.0703143	0.00961962			5e-11	0.0653623	0.0684328	-0.0319796	0.0339385	0.032971
1e-10	-0.0361515	-0.00404272	-0.014319	-0.0181711	0.00946701			1e-10	0.130598	0.206342	0.322606	0.219849	0.0558375
2.5e-10	0.108886	0.10327	0.0262176	0.0794577	0.0266694			2.5e-10	0.273957	0.283611	0.218967	0.258845	0.0201329
5e-10	0.0801029	0.166011	0.106265	0.11746	0.0254235			5e-10	0.218058	0.246885	0.40146	0.288801	0.056941
1e-09	0.250339	0.199568	0.157222	0.202376	0.0269174			1e-09	0.376426	0.386357	0.423896	0.395559	0.0144552
2.5e-09	0.275306	0.468068	0.472885	0.40542	0.0650716			2.5e-09	0.448845	0.472019	0.616524	0.512463	0.0524592
1.25e-08	0.482807	0.53057	0.554235	0.522538	0.021007			1.25e-08	0.603702	0.572206	0.644443	0.606783	0.0209098
1e-07	0.559393	0.583184	0.551855	0.564811	0.00944094			1e-07	0.614848	0.597975	0.647031	0.619951	0.0143893
1e-06	0.519875	0.523027	0.574527	0.539143	0.0177154			1e-06	0.738515	0.618935	0.79656	0.718003	0.0522916
1e-05	0.583913	0.588209	0.638941	0.603688	0.0176702			1e-05	0.779545	0.733394	0.811016	0.774652	0.0225405
0.0001	0.577249	0.588235	0.70047	0.621985	0.0393708			0.0001	0.637741	0.702307	0.823557	0.721201	0.054466

## Sheet: Figure 3F
Wild-Type	cAMP (Isoproterenol/Forskolin Maximum)							∆ICL3	cAMP (Isoproterenol/Forskolin Maximum)
Isoproterenol (M)	1	2	3	Average	Standard Error of Mean			Isoproterenol (M)	1	2	3	Average	Standard Error of Mean
1e-13	-0.0878792	0.0429411	0.0649366	0.00666615	0.0476972			1e-13	-0.00907254	0.00901363	0.0521978	0.0173796	0.0181751
1e-12	-0.126044	-0.0661052	0.0578639	-0.0447617	0.0541515			1e-12	0.00491953	-0.0142257	0.133448	0.0413806	0.0463642
1e-11	0.0539247	-0.000418989	0.0693679	0.0409579	0.0211633			1e-11	0.0241485	0.0719685	0.144863	0.0803268	0.0350971
5e-11	0.0242845	0.0207904	0.122474	0.0558497	0.0333276			5e-11	-0.0077539	-0.0455308	0.15136	0.0326917	0.0603279
1e-10	0.0618783	0.0966888	0.220866	0.126478	0.0482522			1e-10	0.0341725	0.0233675	0.17934	0.07896	0.0502868
2.5e-10	0.255469	0.258135	0.385531	0.299712	0.0429165			2.5e-10	0.125986	0.136831	0.28612	0.182979	0.0516656
5e-10	0.370787	0.401694	0.514963	0.429148	0.0438252			5e-10	0.346587	0.184211	0.377125	0.302641	0.0598674
1e-09	0.418773	0.45243	0.549212	0.473472	0.0390968			1e-09	0.399165	0.275648	0.3635	0.346105	0.0367019
2.5e-09	0.652262	0.577721	0.640664	0.623549	0.0231572			2.5e-09	0.60296	0.508902	0.525218	0.545693	0.0290182
1.25e-08	0.689914	0.691355	0.748923	0.710064	0.0194338			1.25e-08	0.69923	0.566975	0.474605	0.58027	0.0651836
1e-07	0.690282	0.723356	0.689953	0.701197	0.01108			1e-07	0.667995	0.555505	0.491289	0.571596	0.0516412
1e-06	0.667916	0.702546	0.772101	0.714188	0.0306339			1e-06	0.645439	0.511133	0.54974	0.568771	0.0399213
1e-05	0.747548	0.733813	0.729464	0.736942	0.00544969			1e-05	0.68421	0.57619	0.558489	0.606296	0.0392907
0.0001	0.748478	0.707106	0.691728	0.715771	0.0169455			0.0001	0.669909	0.581222	0.507286	0.586139	0.0470096

## Sheet: Figure 3G
		Wild-Type	Wild-Type	∆ICL3	∆ICL3
	10 µM Gq-peptide	-	+	-	+
∆FRET (Isoproterenol - Buffer)	1	0.0130682	0.0335391	0.0217064	0.0150853
	2	0.0161409	0.0263499	0.0204309	0.0138354
	3	0.0095287	0.0182723	0.0248485	0.00777215
	4	0.0171129		0.0239039
	5	0.0118175
	6	0.0127659
	blank cells indicate data points not collected

[truncated: 77 more sheets: Figure 4B, Figure 4C, Figure 4D, Figure 4E, Figure 5A, Figure 5C, Figure 5D, Figure 5F, Figure 5G, Extended Data Figure 3B, Extended Data Figure 3C, Extended Data Figure 3D, Extended Data Figure 3G, Extended Data Figure 3H, Extended Data Figure 3I, Extended Data Figure 3J, Extended Data Figure 3K, Extended Data Figure 3L, Extended Data Figure 3M, Extended Data Figure 3N …]
